# Supplementary material for: Forearm Posture and Mobility in Quadrupedal Dinosaurs
Source: PLoS One. 2013 Sep 18;8(9):e74842. doi: 10.1371/journal.pone.0074842 (PMC3776758; doi:10.1371/journal.pone.0074842)
Supplement: Table S1 — Dataset used for analyses. Specimen numbers, breakdowns used for the analyses, angle measurements, and principal components scores for all specimens used. Numerical classifications for extant-only and terrestrial-only analyses align with group order in in-text tables. (XLS) [file pone.0074842.s001.xls]

## Sheet: VanBuren and Bonnan Table S1.cs
Location	Specimen #	Genus/Species	Order	Family	Breakdown	Posture	Extant Analyses Value	Terrestrial Analyses Value 1	Terrestrial Analyses Value 2	Angle	Curve (mm)	Straight (mm)	to BT (mm)	log(Curve)	log(Straight)	log(toBT)
CMNH	11337	Camptosaurus aphanoecetes	Ornithischia	Camptosauridae	Ornithischia	Dinosaur		4	4	86.229	138	144		2.13988	2.15836
CMNH	11338	Camarasaurus lentus	Saurischia	Camarasauridae	Saurischia	Dinosaur		6	7	91.912	284	276		2.45332	2.44091
CMNH	11340	Dryosaurus altus	Ornithischia	Dryosauridae	Ornithischia	Dinosaur		4	4	107.768	138	144		2.13988	2.15836
CMNH	11341	Stegosaurus armatus	Ornithischia	Stegosauridae	Ornithischia	Dinosaur		5	6	89.454	462	456		2.66464	2.65896
CMNH	144893	Trioceros johnstoni johnstoni	Squamata	Chamaeleonidae	Squamata	Parasagittal	4	2	2	62.135	21.5	23.47		1.33244	1.37051
CMNH	144904	Trioceros melleri	Squamata	Chamaeleonidae	Squamata	Parasagittal	4	2	2	78.721	35	35.04		1.54407	1.54456
CMNH	1618	Triceratops sp.	Ornithischia	Ceratopsidae	Ornithischia	Dinosaur		3	3	89.792	372	412		2.57054	2.6149
CMNH	21715	Apatosaurus louisae	Saurischia	Diplodocidae	Saurischia	Dinosaur		6	7	86.3	558	532	138	2.74663	2.72591	2.13988
CMNH	21738	Diplodocus longus	Saurischia	Diplodocidae	Saurischia	Dinosaur		6	7	96.048	754	762		2.87737	2.88195
CMNH	21775	Camarasaurus sp.	Saurischia	Camarasauridae	Saurischia	Dinosaur		6	7	83.394	722	728	112	2.85854	2.86213	2.04922
CMNH	21780	Apatosaurus louisae	Saurischia	Diplodocidae	Saurischia	Dinosaur		6	7	88.989	462	488	86.96	2.66464	2.68842	1.93932
CMNH	30766	Apatosaurus louisae	Saurischia	Diplodocidae	Saurischia	Dinosaur		6	7	86.149	526	560	114	2.72099	2.74819	2.0569
CMNH	33949	Camarasaurus lentus	Saurischia	Camarasauridae	Saurischia	Dinosaur		6	7	94.669	738	742	22	2.86806	2.8704	1.34242
CMNH	33959	Diplodocus longus	Saurischia	Diplodocidae	Saurischia	Dinosaur		6	7	94.616	434	448		2.63749	2.65128
CMNH	36700	Stegosaurus sp.	Ornithischia	Stegosauridae	Ornithischia	Dinosaur		5	6	85.471	532	596	116	2.72591	2.77525	2.06446
CMNH	56087	Trioceros jacksoni	Squamata	Chamaeleonidae	Squamata	Parasagittal	4	2	2	58.256	22	22.07		1.34242	1.3438
CMNH	78000	Unnamed Oviraptor	Saurischia	Oviraptoridae	Saurischia	Dinosaur		7	8	72.077	276	276		2.44091	2.44091
CMNH	9461	Corythosaurus casuarius	Ornithischia	Hadrosauridae	Ornithischia	Dinosaur		4	5	95.825	441	436		2.64444	2.63949
FMNH	104099	Panthera onca	Carnivora	Felidae	Placental	Parasagittal	3	2	2	66.47	169	179.63	13.42	2.22789	2.25438	1.12775
FMNH	104389	Cuon alpinus alpinus	Carnivora	Canidae	Placental	Parasagittal	3	2	2	79.805	136	139.7	15.27	2.13354	2.1452	1.18384
FMNH	104395	Viverra zibetha zibetha	Carnivora	Viverridae	Placental	Parasagittal	3	2	2	76.328	89	95.97	7.33	1.94939	1.98214	0.865104
FMNH	104730	Neofelis nebulosa	Carnivora	Felidae	Placental	Parasagittal	3	2	2	72.433	106	112.59	9.05	2.02531	2.0515	0.956649
FMNH	104939	Varecia variegata	Primate	Lemuridae	Placental	Parasagittal	3	2	2	74.404	100	102.57	8.88	2	2.01102	0.948413
FMNH	108174	Civettictis civetta schwarzi	Carnivora	Viverridae	Placental	Parasagittal	3	2	2	75.294	109	108.3	6.81	2.03743	2.03463	0.833147
FMNH	10886	Mirounga leonina	Carnivora	Phocidae	Marine	Flipper	7			105.784	226	242.73		2.35411	2.38512
FMNH	119814	Macropus agilis	Diprotodontidae	Macropodidae	Marsupial	Parasagittal	2	2	2	87.266	160	163.62	10.1	2.20412	2.21384	1.00432
FMNH	119816	Macropus antilopinus	Diprotodontidae	Macropodidae	Marsupial	Parasagittal	2	2	2	81.084	179	186.41	14	2.25285	2.27047	1.14613
FMNH	119820	Macropus robustus	Diprotodontidae	Macropodidae	Marsupial	Parasagittal	2	2	2	78.874	188	193.49	17.71	2.27416	2.28666	1.24822
FMNH	PR 1209	Indet. Hadrosaur	Ornithischia	Hadrosauridae	Ornithischia	Dinosaur		4	5	95.914	416	424		2.61909	2.62737
FMNH	121293	Leopardus wiedii	Carnivora	Felidae	Placental	Parasagittal	3	2	2	71.532	84	87.04	4.54	1.92428	1.93972	0.657056
FMNH	121528	Profelis aurata	Carnivora	Felidae	Placental	Parasagittal	3	2	2	80.64	112	120.58	7.08	2.04922	2.08128	0.850033
FMNH	122235	Uncia uncia	Carnivora	Felidae	Placental	Parasagittal	3	2	2	79.172	170	183.68	13.35	2.23045	2.26406	1.12548
FMNH	123669	Taxidea taxus jacksoni	Carnivora	Mustelidae	Placental	Parasagittal	3	2	2	67.506	68	79.04	7.38	1.83251	1.89785	0.868056
FMNH	123981	Lynx rufus superioerensis	Carnivora	Felidae	Placental	Parasagittal	3	2	2	74.555	126	133.03	6.55	2.10037	2.12395	0.816241
FMNH	125403	Leptailurus serval	Carnivora	Felidae	Placental	Parasagittal	3	2	2	70.56	147	154.31	7.16	2.16732	2.18839	0.854913
FMNH	126808	Urocyon cinereoargenteus cinereoargenteus	Carnivora	Canidae	Placental	Parasagittal	3	2	2	82.224	96	99.02	10.19	1.98227	1.99572	1.00817
FMNH	127265	Tachyglossus aculeatus	Monotremata	Tachyglossidae	Monotreme	Sprawled	1	1	1	91.408	54	60.38	24.14	1.73239	1.78089	1.38274
FMNH	127266	Sarcophilus lanianrius	Dasyuromorphia	Dasyuridae	Marsupial	Parasagittal	2	2	2	79.724	94	102.55	7.66	1.97313	2.01094	0.884229
FMNH	127419	Pan troglodytes	Primate	Hominidae	Placental	Parasagittal	3	2	2	94.274	285	290.63	35.58	2.45484	2.46334	1.55121
FMNH	127786	Cercopithecus aethiops pygerythrus	Primate	Cercopithecidae	Placental	Parasagittal	3	2	2	87.267	119	120.2	7.67	2.07555	2.0799	0.884795
FMNH	127807	Canis mesomelas elgonae	Carnivora	Canidae	Placental	Parasagittal	3	2	2	88.468	138	141.65	14.69	2.13988	2.15122	1.16702
FMNH	127813	Lycaon pictus lupinus	Carnivora	Canidae	Placental	Parasagittal	3	2	2	81.065	192	197.98	14.99	2.2833	2.29662	1.1758
FMNH	129300	Vulpes macrotis arsipus	Carnivora	Canidae	Placental	Parasagittal	3	2	2	87.337	86	87.53	6.03	1.9345	1.94216	0.780317
FMNH	129301	Vulpes velox velox	Carnivora	Canidae	Placental	Parasagittal	3	2	2	70.038	88	89.69	6.61	1.94448	1.95274	0.820201
FMNH	129315	Gulo gulo luscus	Carnivora	Mustelidae	Placental	Parasagittal	3	2	2	79.506	110	117.96	10.67	2.04139	2.07173	1.02816
FMNH	129338	Puma concolor stanleyana	Carnivora	Felidae	Placental	Parasagittal	3	2	2	69.003	183	196.29	13.44	2.26245	2.2929	1.1284
FMNH	129394	Leopardus geoffroyi	Carnivora	Felidae	Placental	Parasagittal	3	2	2	70.323	83	87.48	4.32	1.91908	1.94191	0.635484
FMNH	129397	Prionailurus planiceps	Carnivora	Felidae	Placental	Parasagittal	3	2	2	74.273	68	72.08	3.66	1.83251	1.85781	0.563481
FMNH	13262	Cerdocyon thous	Carnivora	Canidae	Placental	Parasagittal	3	2	2	79.385	100	101.99	10.46	2	2.00856	1.01953
FMNH	134578	Mustela eversmanii	Carnivora	Mustelidae	Placental	Parasagittal	3	2	2	82.841	30	30.89	2.44	1.47712	1.48982	0.38739
FMNH	134614	Papio anubis	Primate	Cercopithecidae	Placental	Parasagittal	3	2	2	74.362	172	180.13	10.33	2.23553	2.25559	1.0141
FMNH	135042	Caracal caracal schmitzi	Carnivora	Felidae	Placental	Parasagittal	3	2	2	81.298	114	120.09	7.67	2.0569	2.07951	0.884795
FMNH	13510	Conolophus subcristatus	Squamata	Iguanidae	Squamata	Sprawled	4	1	1	90.007	53	64.31		1.72428	1.80828
FMNH	135290	Gorilla gorilla gorilla	Primate	Hominidae	Placental	Parasagittal	3	2	2	78.165	362	370	47.44	2.55871	2.5682	1.67614
FMNH	142010	Tremarctos ornatus	Carnivora	Ursidae	Placental	Parasagittal	3	2	2	73.216	182	192.74	17.81	2.26007	2.28497	1.25066
FMNH	145809	Martes americana actuosa	Carnivora	Mustelidae	Placental	Parasagittal	3	2	2	81.881	54	57.24	4.05	1.73239	1.7577	0.607455
FMNH	147637	Canis lupus lycaon	Carnivora	Canidae	Placental	Parasagittal	3	2	2	82.565	226	228.65	17.19	2.35411	2.35917	1.23528
FMNH	150722	Eulemur macaco	Primate	Lemuridae	Placental	Parasagittal	3	2	2	74.097	90	93.48	10.83	1.95424	1.97072	1.03463
FMNH	150779	Acinonyx jubatus	Carnivora	Felidae	Placental	Parasagittal	3	2	2	75.389	228	235.18	15.9	2.35793	2.3714	1.2014
FMNH	15131	Potos flavus chiriquensis	Carnivora	Procyonidae	Placental	Parasagittal	3	2	2	83.78	58	61.59	5.9	1.76343	1.78951	0.770852
FMNH	153812	Martes pennanti	Carnivora	Mustelidae	Placental	Parasagittal	3	2	2	78.197	72	78.19	5.74	1.85733	1.89315	0.758912
FMNH	158875	Callimico goeldii	Primate	Callitrichidae	Placental	Parasagittal	3	2	2	71.429	47.5	49.79	4.28	1.67669	1.69714	0.631444
FMNH	160038	Ornithorhynchus anatinus	Monotremata	Ornithorhynchidae	Monotreme	Sprawled	1	1	1	95.53	34	35.063		1.53148	1.54485
FMNH	166514	Papio papio	Primate	Cercopithecidae	Placental	Parasagittal	3	2	2	77.937	223	231.69	19.16	2.3483	2.36491	1.2824
FMNH	166978	Didelphis virginiana virginiana	Didelphimorphia	Didelphidae	Marsupial	Parasagittal	2	2	2	72.717	70	73.45	7.87	1.8451	1.86599	0.895975
FMNH	167058	Procyon lotor hirtus	Carnivora	Procyonidae	Placental	Parasagittal	3	2	2	78.625	106	110.4	6.87	2.02531	2.04297	0.836957
FMNH	171107	Perodicticus potto	Primate	Lorisidae	Placental	Parasagittal	3	2	2	81.685	71	72.64	8.44	1.85126	1.86118	0.926342
FMNH	17550	Genetta maculata	Carnivora	Viverridae	Placental	Parasagittal	3	2	2	76.673	53	55.44	3.76	1.72428	1.74382	0.575188
FMNH	17696	Colobus guereza kikuyuensis	Primate	Cercopithecidae	Placental	Parasagittal	3	2	2	81.412	137	141.44	10.23	2.13672	2.15057	1.00988
FMNH	186918	Phascolarctos cinereus adustus	Diprotodontidae	Pascolarctidae	Marsupial	Parasagittal	2	2	2	79.071	113	105.5	9.37	2.05308	2.02325	0.97174
FMNH	PR 2081	Tyrannosaurus rex	Saurischia	Tyrannosauridae	Saurischia	Dinosaur		7	8	89.115	158	176.22		2.19866	2.24606
FMNH	216495	Gekko gecko	Squamata	Gekkonidae	Squamata	Sprawled	4	1	1	103.099	14	14.35		1.14613	1.15685
FMNH	218507	Melanosuchus niger	Crocodilia	Alligatoridae	Crocodilia	Sprawled	5	1	1	87.612	60	60.09		1.77815	1.7788
FMNH	22030	Crocodylus acutus	Crocodilia	Crocodylidae	Crocodilia	Sprawled	5	1	1	87.537	139	142.76	36.88	2.14301	2.15461	1.56679
FMNH	22199	Varanus knomodoensis	Squamata	Varanidae	Squamata	Sprawled	4	1	1	90.804	130	130.48	26	2.11394	2.11554	1.41497
FMNH	22213	Amblyrhynchus cristatus	Squamata	Iguanidae	Squamata	Sprawled	4	1	1	91.056	42	44.04		1.62325	1.64385
FMNH	22215	Uromastyx aegyptia	Squamata	Agamidae	Squamata	Sprawled	4	1	1	89.057	36	40.06		1.5563	1.60271
FMNH	22374	Eira barbara peruana	Carnivora	Mustelidae	Placental	Parasagittal	3	2	2	83.065	68	73.63	7.29	1.83251	1.86705	0.862728
FMNH	228398	Veranus exanthematicus	Squamata	Varanidae	Squamata	Sprawled	4	1	1	88.36	45	44.92		1.65321	1.65244
FMNH	229907	Varanus prasinus	Squamata	Varanidae	Squamata	Sprawled	4	1	1	88.928	21	21.19		1.32222	1.32613
FMNH	229972	Petrosaurus thalassinus	Squamata	Phrynosomatidae	Squamata	Sprawled	4	1	1	92.25	16.5	17.13	2.26	1.21748	1.23376	0.354108
FMNH	257130	Cordylus giganteus	Squamata	Cordylidae	Squamata	Sprawled	4	1	1	84.976	21	21.2		1.32222	1.32634
FMNH	27040	Theropithecus gelada	Primate	Cercopithecidae	Placental	Parasagittal	3	2	2	77.529	216	221.51	12.73	2.33445	2.34539	1.10483
FMNH	31277	Basiliscus vittatus	Squamata	Corytophanidae	Squamata	Sprawled	4	1	1	81.674	19	20.43		1.27875	1.31027
FMNH	31294	Chamaeleo chamaeleon	Squamata	Chamaeleonidae	Squamata	Parasagittal	4	2	2	94.87	21	21.19		1.32222	1.32613
FMNH	31297	Ctenosaura acanthura	Squamata	Iguanidae	Squamata	Sprawled	4	1	1	92.693	35	35.47		1.54407	1.54986
FMNH	31320	Varanus salvator	Squamata	Varanidae	Squamata	Sprawled	4	1	1	88.311	52	53.42	10.49	1.716	1.7277	1.02078
FMNH	31338	Varanus gouldii	Squamata	Varanidae	Squamata	Sprawled	4	1	1	90.247	70	71.67		1.8451	1.85534
FMNH	39501	Macaca thibetana	Primate	Cercopithecidae	Placental	Parasagittal	3	2	2	78.938	142	148.4	11.78	2.15229	2.17143	1.07115
FMNH	43289	Mellivora capensis wilsoni	Carnivora	Mustelidae	Placental	Parasagittal	3	2	2	75.515	72	78.54	7.95	1.85733	1.89509	0.900367
FMNH	43768	Monodon monoceros	Cetacea	Monodontidae	Marine	Flipper	6			116.149	96	115.34		1.98227	2.06198
FMNH	44726	Arctictis binturong	Carnivora	Viverridae	Placental	Parasagittal	3	2	2	83.848	114	120.06	9.47	2.0569	2.0794	0.97635
FMNH	46946	Bassariscus astutus flavus	Carnivora	Procyonidae	Placental	Parasagittal	3	2	2	75.066	48	49.4	4.43	1.68124	1.69373	0.646404
FMNH	46953	Conepatus mesoleucas mearnsi	Carnivora	Mephitidae	Placental	Parasagittal	3	2	2	86.911	49	53.45	3.71	1.6902	1.72795	0.569374
FMNH	47411	Pongo pygmaeus	Primate	Hominidae	Placental	Parasagittal	3	2	2	81.149	318	337	28.26	2.50243	2.52763	1.45117
FMNH	49838	Spilogale putorius gracilis	Carnivora	Mephitidae	Placental	Parasagittal	3	2	2	82.131	30	31.21	2.69	1.47712	1.49429	0.429752
FMNH	52488	Leopardus concolor garleppi	Carnivora	Felidae	Placental	Parasagittal	3	2	2	77.41	89	92.6	4.81	1.94939	1.96661	0.682145
FMNH	53868	Nandinia binotata	Carnivora	Viverridae	Placental	Parasagittal	3	2	2	81.2	76	78.62	7.67	1.88081	1.89553	0.884795
FMNH	53914	Canis latrans lestes	Carnivora	Canidae	Placental	Parasagittal	3	2	2	79.629	157	168.17	13.86	2.1959	2.22575	1.14176
FMNH	54037	Ateles geoffroyi	Primate	Atelidae	Placental	Parasagittal	3	2	2	85.846	201	200.46	20.86	2.3032	2.30203	1.31931
FMNH	5654	Avahi laniger	Primate	Indriidae	Placental	Parasagittal	3	2	2	76.235	76	77.42	6.51	1.88081	1.88885	0.813581
FMNH	57169	Nyctereutes procyonoides	Carnivora	Canidae	Placental	Parasagittal	3	2	2	83.305	61	63.48	6.34	1.78533	1.80264	0.802089
FMNH	57185	Vombatus ursinus hirsutus	Diprotodontidae	Vombatidae	Marsupial	Parasagittal	2	2	2	85.72	102	102.91	10.8	2.0086	2.01246	1.03342
FMNH	57281	Tarsius syrichta carbonarius	Primate	Tarsiidae	Placental	Parasagittal	3	2	2	65.979	36	36.66	2.05	1.5563	1.56419	0.311754
FMNH	57614	Dendrolagus bennettianus	Diprotodontidae	Macropodidae	Marsupial	Parasagittal	2	2	2	80.804	137	139.16	9.83	2.13672	2.14351	0.992554
FMNH	57819	Inia geoffrensis	Cetacea	Iniidae	Marine	Flipper	6			118.626	58	75.97		1.76343	1.88064
FMNH	58561	Nasua narica narica	Carnivora	Procyonidae	Placental	Parasagittal	3	2	2	86.192	68	73.01	5.52	1.83251	1.86338	0.741939
FMNH	60157	Lagothrix lagothricha peoppiggii	Primate	Atelidae	Placental	Parasagittal	3	2	2	82.493	130	136.32	14.11	2.11394	2.13456	1.14953
FMNH	60359	Macropus futiginosus melanops	Diprotodontidae	Macropodidae	Marsupial	Parasagittal	2	2	2	86.524	211	220.31	10.16	2.32428	2.34303	1.00689
FMNH	60534	Otocyon megalotis	Carnivora	Canidae	Placental	Parasagittal	3	2	2	97.599	91	92.93		1.95904	1.96816
FMNH	60584	Catopuma temminckii	Carnivora	Felidae	Placental	Parasagittal	3	2	2	71.624	114	122.47	6.91	2.0569	2.08803	0.839478
FMNH	60626	Panthera pardus saxicolor	Carnivora	Felidae	Placental	Parasagittal	3	2	2	69.66	163	173.29	9.82	2.21219	2.23877	0.992111
FMNH	60628	Macropus rufogriseus	Diprotodontidae	Macropodidae	Marsupial	Parasagittal	2	2	2	87.305	260	270.22	14.54	2.41497	2.43172	1.16256
FMNH	60672	Prionailurus viverrinus	Carnivora	Felidae	Placental	Parasagittal	3	2	2	74.493	101	106.44	6.62	2.00432	2.0271	0.820858
FMNH	60784	Diceros bicornis	Perissodactyla	Rhinocerotidae	Placental	Parasagittal	3	2	2	88.562	363	372		2.55991	2.57054
FMNH	61026	Macaca fascicularis fascicularis	Primate	Cercopithecidae	Placental	Parasagittal	3	2	2	81.964	122	126.92	9.18	2.08636	2.10353	0.962843
FMNH	63709	Gonocephalus liogaster	Squamata	Agamidae	Squamata	Sprawled	4	1	1	84.814	25	24.98		1.39794	1.39759
FMNH	64354	Wallabia bicolor bicolor	Diprotodontidae	Macropodidae	Marsupial	Parasagittal	2	2	2	85.015	92	93.98	5.86	1.96379	1.97304	0.767898
FMNH	65803	Ailurus fulgens	Carnivora	Ailuridae	Placental	Parasagittal	3	2	2	79.989	84	87.3	8.1	1.92428	1.94101	0.908485
FMNH	67712	Setonix brachyurus	Diprotodontidae	Macropodidae	Marsupial	Parasagittal	2	2	2	82.979	67	71.05	3.29	1.82607	1.85156	0.517196
FMNH	68678	Hylobates muelleri funereus	Primate	Hylobatidae	Placental	Parasagittal	3	2	2	84.434	250	253.04	18.04	2.39794	2.40319	1.25624
FMNH	68726	Prionailurus bengalensis borneoensis	Carnivora	Felidae	Placental	Parasagittal	3	2	2	71.629	76	82.02	5.5	1.88081	1.91392	0.740363
FMNH	68843	Cebus capucinus capucinus	Primate	Cebidae	Placental	Parasagittal	3	2	2	82.841	110	115.41	11.66	2.04139	2.06224	1.0667
FMNH	69581	Alouatta palliata aequitorialis	Primate	Atelidae	Placental	Parasagittal	3	2	2	84.836	137	141.83	12.07	2.13672	2.15177	1.08171
FMNH	69602	Nasua nasua candace	Carnivora	Procyonidae	Placental	Parasagittal	3	2	2	83.998	62	65.89	5.78	1.79239	1.81882	0.761928
FMNH	69617	Procyon cancrivorus panamensis	Carnivora	Procyonidae	Placental	Parasagittal	3	2	2	80.334	113	115.52	11.07	2.05308	2.06266	1.04415
FMNH	69647	Puma yagouaroundi panamensis	Carnivora	Felidae	Placental	Parasagittal	3	2	2	74.216	89	94.03	6.69	1.94939	1.97327	0.825426
FMNH	70646	Saimiri sciureus macrodon	Primate	Cebidae	Placental	Parasagittal	3	2	2	73.248	58	60.8	5.62	1.76343	1.7839	0.749736
FMNH	70726	Bassaricyon gabbii medius	Carnivora	Procyonidae	Placental	Parasagittal	3	2	2	78.458	49	50.59		1.6902	1.70406
FMNH	85136	Eulemur fulvus	Primate	Lemuridae	Placental	Parasagittal	3	2	2	72.073	92	93.06	10.34	1.96379	1.96876	1.01452
FMNH	85134	Lemur catta	Primate	Lemuridae	Placental	Parasagittal	3	2	2	73.367	93	96.54	8.03	1.96848	1.98471	0.904716
FMNH	93522	Chiropotes satanas chiropotes	Primate	Pitheciidae	Placental	Parasagittal	3	2	2	75.951	93	98.53	10.77	1.96848	1.99357	1.03222
FMNH	94316	Galactis cuja furax	Carnivora	Mustelidae	Placental	Parasagittal	3	2	2	79.277	34	35.61	3.25	1.53148	1.55157	0.511883
FMNH	94319	Leopardus tigrinus guttula	Carnivora	Felidae	Placental	Parasagittal	3	2	2	70.396	67	69.85	3.64	1.82607	1.84417	0.561101
FMNH	97838	Lutra lutra meridonalis	Carnivora	Mustelidae	Placental	Parasagittal	3	2	2	82.181	54	59.84	7.58	1.73239	1.77699	0.879669
FMNH	98919	Ursus arctos horibilis	Carnivora	Ursidae	Placental	Parasagittal	3	2	2	73.888	279	301.45	41.47	2.4456	2.47922	1.61773
FMNH	99224	Indet. Sauropod	Saurischia		Saurischia	Dinosaur		6	7	97.961	428	428		2.63144	2.63144
FMNH	99432	Presbytis entellus	Primate	Cercopithecidae	Placental	Parasagittal	3	2	2	81.406	177	183.08	15.6	2.24797	2.26264	1.19312
FMNH	99613	Orcaella brevirostris	Cetacea	Delphinidae	Marine	Flipper	6			113.869	52	68.51		1.716	1.83575
FMNH	99761	Hylobates lar entelloides	Primate	Hylobatidae	Placental	Parasagittal	3	2	2	85.445	228	233.03	22.62	2.35793	2.36741	1.35449
FMNH	P 27393	Parasaurolophus cyrtocristacus	Ornithischia	Hadrosauridae	Ornithischia	Dinosaur		4	5	87.986	568	560	94.25	2.75435	2.74819	1.97428
FMNH	PR 2209	Rapetosaurus krausei	Saurischia	Nemegtosauridae	Saurischia	Dinosaur		6	7	86.742	346	358		2.53908	2.55388
ROM	1218	Lambeosaurus lambei	Ornithischia	Hadrosauridae	Ornithischia	Dinosaur		4	5	92.363	599	692		2.77743	2.84011
ROM	1423	Prosaurolophus maximus	Ornithischia	Hadrosauridae	Ornithischia	Dinosaur		4	5	93.943	573	604		2.75815	2.78104
ROM	1426	Centrosaurus apertus	Ornithischia	Ceratopsidae	Ornithischia	Dinosaur		3	3	92.951	288	304		2.45939	2.48287
ROM	1439	Arrhinoceratops brachyops	Ornithischia	Ceratopsidae	Ornithischia	Dinosaur		3	3	93.801	294	300		2.46835	2.47712
ROM	1947	Corythosaurus casuarius	Ornithischia	Hadrosauridae	Ornithischia	Dinosaur		4	5	93.808	397	401	99.78	2.59879	2.60314	1.99904
ROM	44770	Maiasaurus peeblesorum	Ornithischia	Hadrosauridae	Ornithischia	Dinosaur		4	5	86.359	554	555		2.74351	2.74429
ROM	49543	Allosaurus fragilis	Saurischia	Allosauridae	Saurischia	Dinosaur		7	8	81.018	196	212		2.29226	2.32634
ROM	5090	Camptosaurus dispar	Ornithischia	Camptosauridae	Ornithischia	Dinosaur		4	4	90.252	212	226		2.32634	2.35411
ROM	53574	Psittacosaurus meileyingensis	Ornithischia	Psittacosauridae	Ornithischia	Dinosaur		3	3	87.709	78	80.68		1.89209	1.90677
ROM	55373	Herrerasaurus ischigualastensis	Saurischia	Herrerasauridae	Saurischia	Dinosaur		7	8	90.102	143	152		2.15534	2.18184
ROM	55380	Triceratops horridus	Ornithischia	Ceratopsidae	Ornithischia	Dinosaur		3	3	101.03	392	402		2.59329	2.60423
ROM	55387	Bambiraptor feinbergi-L	Saurischia	Dromaeosauridae	Saurischia	Dinosaur		7	8	85.513	86	85.05		1.9345	1.92967
ROM	764	Gryposaurus incurvimanus	Ornithischia	Hadrosauridae	Ornithischia	Dinosaur		4	5	96.409	542	570		2.734	2.75587
ROM	767	Centrosaurus apertus	Ornithischia	Ceratopsidae	Ornithischia	Dinosaur		3	3	87.374	326	345		2.51322	2.53782
ROM	768	Parasaurolophus walkeri	Ornithischia	Hadrosauridae	Ornithischia	Dinosaur		4	5	93.371	470	490		2.6721	2.6902
ROM	787	Prosaurolophus maximus	Ornithischia	Hadrosauridae	Ornithischia	Dinosaur		4	5	88.533	470	482	102	2.6721	2.68305	2.0086
ROM	801	Edmontosaurus regalis	Ornithischia	Hadrosauridae	Ornithischia	Dinosaur		4	5	90.933	630	642		2.79934	2.80754
ROM	804	Parksosaurus warreni	Ornithischia	Hypsilophodontidae	Ornithischia	Dinosaur		4	4	90.721	128	128.1		2.10721	2.10755
ROM	807	Albertosaurus sarcophagus	Saurischia	Tyrannosauridae	Saurischia	Dinosaur		7	8	91.68	132	135.13		2.12057	2.13075
ROM	829	Indet. Hadrosauridae	Ornithischia	Hadrosauridae	Ornithischia	Dinosaur		4	5	87.281	558	572		2.74663	2.7574
ROM	839	Chasmosaurus brevirostris-right	Ornithischia	Ceratopsidae	Ornithischia	Dinosaur		3	3	92.502	322	342		2.50786	2.53403
ROM	843	Chasmosaurus belli	Ornithischia	Ceratopsidae	Ornithischia	Dinosaur		3	3	87.095	370	392		2.5682	2.59329
ROM	851	Ornithomimus edmonticus	Saurischia	Ornithomimidae	Saurischia	Dinosaur		7	8	88.937	199	199.06		2.29885	2.29898
ROM	R1046	Ctenosaura similis	Squamata	Iguanidae	Squamata	Sprawled	4	1	1	91.548	21	22.51		1.32222	1.35238
ROM	R278	Heloderma horridum	Squamata	Helodermatidae	Squamata	Sprawled	4	1	1	90.073	29	29.5	4.25	1.4624	1.46982	0.628389
ROM	R339	Iguana iguana	Squamata	Iguanidae	Squamata	Sprawled	4	1	1	88.489	53	54.04	3.08	1.72428	1.73272	0.488551
ROM	R351	Tupinambis teguixin	Squamata	Teiidae	Squamata	Sprawled	4	1	1	87.101	33	33.3	3.18	1.51851	1.52244	0.502427
ROM	R374	Varanus griseus	Squamata	Varanidae	Squamata	Sprawled	4	1	1	92.042	19.5	19.55		1.29003	1.29115
ROM	R377	Dracaena guyianensis	Squamata	Teiidae	Squamata	Sprawled	4	1	1	93.88	34	33.94	3.76	1.53148	1.53071	0.575188
ROM	R466	Cyclura cornuta	Squamata	Iguanidae	Squamata	Sprawled	4	1	1	82.645	48	47.64	4.33	1.68124	1.67797	0.636488
ROM	R5539	Basiliscus basiliscus	Squamata	Corytophanidae	Squamata	Sprawled	4	1	1	81.588	19	19.01	1.3	1.27875	1.27898	0.113943
ROM	R6533	Osteolaemus tetrapsis	Crocodilia	Crocodylidae	Crocodilia	Sprawled	5	1	1	93.741	59	58.92	9.54	1.77085	1.77026	0.979548
ROM	R7461	Physignathus cocincinus	Squamata	Agamidae	Squamata	Sprawled	4	1	1	75.746	25.2	24.97	1.03	1.4014	1.39742	0.0128372
ROM	R7476	Pogona vitticeps	Squamata	Agamidae	Squamata	Sprawled	4	1	1	75.969	24	23.92		1.38021	1.37876
ROM	R7719	Caiman crocodilius	Crocodilia	Alligatoridae	Crocodilia	Sprawled	5	1	1	85.152	63	63.18	10.01	1.79934	1.80058	1.00043
ROM	R7949	Varanus dumerili	Squamata	Varanidae	Squamata	Sprawled	4	1	1	87.917	28	28.41		1.44716	1.45347
ROM	R7950	Varanus jobiensis	Squamata	Varanidae	Squamata	Sprawled	4	1	1	84.606	44.5	44.2	5.81	1.64836	1.64542	0.764176
ROM	R7977	Chamaeleo melleri	Squamata	Chamaeleonidae	Squamata	Parasagittal	4	2	2	64.849	36	39.96	4.16	1.5563	1.60163	0.619093
ROM	R8243	Varanus albigularis ionidesi	Squamata	Varanidae	Squamata	Sprawled	4	1	1	87.616	40	40.01		1.60206	1.60217
ROM	R8524	Chamaeleo calyptratus	Squamata	Chamaeleonidae	Squamata	Parasagittal	4	2	2	61.506	33	33.03	4.13	1.51851	1.51891	0.61595
ROM	R8531	Uromastyx maliensis	Squamata	Agamidae	Squamata	Sprawled	4	1	1	82.68	17	16.42		1.23045	1.21537
ROM	R856	Ctenosaura pectinata	Squamata	Iguanidae	Squamata	Sprawled	4	1	1	85.16	34	36.14	3.22	1.53148	1.55799	0.507856
ROM	UCMP37302	Dilophosaurus ?wetherili	Saurischia		Saurischia	Dinosaur		7	8	80.639	167	178		2.22272	2.25042
USNM	155324	Aonyx cinerea	Carnivora	Mustelidae	Placental	Parasagittal	3	2	2	83.085	54	55.56	4.92	1.73239	1.74476	0.691965
USNM	16106	Phoca hispada	Carnivora	Phocidae	Marine	Flipper	7			76.207	78	84.5	16.39	1.89209	1.92686	1.21458
USNM	163329	Panthera leo	Carnivora	Felidae	Placental	Parasagittal	3	2	2	65.258	253	270.78	29.96	2.40312	2.43262	1.47654
USNM	172685	Crocuta crocuta germinani	Carnivora	Hyaenidae	Placental	Parasagittal	3	2	2	86.583	228	235.85	21.31	2.35793	2.37264	1.32858
USNM	21232	Lontra canadensis	Carnivora	Mustelidae	Placental	Parasagittal	3	2	2	86.065	54	61.33	6.82	1.73239	1.78767	0.833784
USNM	21523	Eumetopias jubatus	Carnivora	Otariidae	Marine	Flipper	7			82.637	218	223.52	30.73	2.33846	2.34932	1.48756
USNM	21886	Mirounga angustirostris	Carnivora	Phocidae	Marine	Flipper	7			92.592	152	168.05	28.31	2.18184	2.22544	1.45194
USNM	219059	Monachus monachus	Carnivora	Phocidae	Marine	Flipper	7			88.18	142	147.43	20.95	2.15229	2.16859	1.32118
USNM	219858	Callorhinus usrinus	Carnivora	Otariidae	Marine	Flipper	7			95.903	142	150.25	15.05	2.15229	2.17681	1.17754
USNM	221088	Parahyaena brunnea	Carnivora	Hyaenidae	Placental	Parasagittal	3	2	2	86.782	205	215.62	8.9	2.31175	2.33369	0.94939
USNM	22559	Kogia breviceps	Cetacea	Delphinidae	Marine	Flipper	6			112.634	61	80.45		1.78533	1.90553
USNM	22570	Globicephala macrorhynchus	Cetacea	Delphinidae	Marine	Flipper	6			120.374	122	180.61		2.08636	2.25674
USNM	23240	Otaria flavescens	Carnivora	Otariidae	Marine	Flipper	7			81.271	203	212.77	27.73	2.3075	2.32791	1.44295
USNM	23282	Pseudorca crassidens	Cetacea	Delphinidae	Marine	Flipper	6			125.508	86	122.26		1.9345	2.08728
USNM	237566	Balaenoptera physalus	Cetacea	Balaenopteridae	Marine	Flipper	6			106.175	591	653		2.77159	2.81491
USNM	239307	Balaenoptera borealis	Cetacea	Balaenopteridae	Marine	Flipper	6			116.716	348	377		2.54158	2.57634
USNM	239451	Helarctos malayanus	Carnivora	Ursidae	Placental	Parasagittal	3	2	2	68.328	154	176.25	14.32	2.18752	2.24613	1.15594
USNM	252150	Zalophus californianus	Carnivora	Otariidae	Marine	Flipper	7			93.134	146	154.63	13.69	2.16435	2.18929	1.1364
USNM	257107	Dugong dugong	Sirenia	Dugongidae	Marine	Flipper	7			95.786	84	89.37	17.51	1.92428	1.95119	1.24329
USNM	259403	Ailuropoda melanoleuca	Carnivora	Ursidae	Placental	Parasagittal	3	2	2	81.051	188	199.11	17.5	2.27416	2.29909	1.24304
USNM	260231	Ursus maritimus	Carnivora	Ursidae	Placental	Parasagittal	3	2	2	71.748	290	317.62	43	2.4624	2.50191	1.63347
USNM	269126	Erignathus barbatus	Carnivora	Phocidae	Marine	Flipper	7			79.261	123	130.59	21.05	2.08991	2.11591	1.32325
USNM	270326	Hydrurga leptonyx	Carnivora	Phocidae	Marine	Flipper	7			92.3	175	179.53	36.36	2.24304	2.25414	1.56062
USNM	270993	Loxodonta africana	Proboscidea	Elephantidae	Placental	Parasagittal	3	2	2	79.557	550	550	81.58	2.74036	2.74036	1.91158
USNM	274080	Canis rufus gregoryi	Carnivora	Canidae	Placental	Parasagittal	3	2	2	86.515	196	200.95	19.65	2.29226	2.30309	1.29336
USNM	283672	Vulpes vulpes fulva	Carnivora	Canidae	Placental	Parasagittal	3	2	2	86.934	118	121.93	10.63	2.07188	2.08611	1.02653
USNM	287774	Leopardus pardalis albascens	Carnivora	Felidae	Placental	Parasagittal	3	2	2	81.711	112	113.94	8.4	2.04922	2.05668	0.924279
USNM	329351	Hyaena hyaena hyaena	Carnivora	Hyaenidae	Placental	Parasagittal	3	2	2	87.567	224	221.52	8.91	2.35025	2.34541	0.949878
USNM	334577	Monachus schauinslandi	Carnivora	Phocidae	Marine	Flipper	7			86.803	125	127.82	12.1	2.09691	2.1066	1.08279
USNM	339989	Ommatatophoca rossi	Carnivora	Phocidae	Marine	Flipper	7			90.533	88	95.8	21.89	1.94448	1.98137	1.34025
USNM	341615	Phoca caspica	Carnivora	Phocidae	Marine	Flipper	7			83.862	91	93.14	14.76	1.95904	1.96914	1.16909
USNM	392266	Arctocephalus gazella	Carnivora	Otariidae	Marine	Flipper	7			80.651	188	193.65	21.4	2.27416	2.28702	1.33041
USNM	395348	Lagenorhynchus australis	Cetacea	Delphinidae	Marine	Flipper	6			121.736	62	79.92		1.79239	1.90266
USNM	395374	Cephalorhynchus eutropia	Cetacea	Delphinidae	Marine	Flipper	6			118.048	47	66.17		1.6721	1.82066
USNM	395884	Arctocephalus townsendi	Carnivora	Otariidae	Marine	Flipper	7			92.854	149	158.08	15.96	2.17319	2.19888	1.20303
USNM	396921	Arctocephalus forsteri	Carnivora	Otariidae	Marine	Flipper	7			83.787	156	161.91	18.35	2.19312	2.20927	1.26364
USNM	484526	Phocarctos hookeri	Carnivora	Otariidae	Marine	Flipper	7			79.169	202	214.189	32.06	2.30535	2.3308	1.50596
USNM	484832	Neophoca cinera	Carnivora	Otariidae	Marine	Flipper	7			82.67	125	127.73	19.54	2.09691	2.10629	1.29092
USNM	484878	Tasmacetus shepherdi	Cetacea	Ziphidae	Marine	Flipper	6			116.722	177	203.5		2.24797	2.30856
USNM	484928	Arctocephalus pusillus	Carnivora	Otariidae	Marine	Flipper	7			88.107	163	180.49	25.42	2.21219	2.25645	1.40518
USNM	484933	Arctocephalus australis	Carnivora	Otariidae	Marine	Flipper	7			89.312	117	125.06	16.8	2.06819	2.09712	1.22531
USNM	49664	Ursus americanus	Carnivora	Ursidae	Placental	Parasagittal	3	2	2	68.72	222	241.61	22.3	2.34635	2.38311	1.3483
USNM	49911	Phoca vitulina concolor	Carnivora	Phocidae	Marine	Flipper	7			83.977	101	102.68	16.85	2.00432	2.01149	1.2266
USNM	500858	Stenella plagiodon	Cetacea	Delphinidae	Marine	Flipper	6			124.031	56			1.74819
USNM	500863	Tursiops truncatus	Cetacea	Delphinidae	Marine	Flipper	6			132.61	71	97.4		1.85126	1.98856
USNM	500864	Cephalorhynchus hectori	Cetacea	Delphinidae	Marine	Flipper	6			118.132	49	55.13		1.6902	1.74139
USNM	504128	Mesoplodon carlhubbsi	Cetacea	Ziphidae	Marine	Flipper	6			116.265	140	170.91		2.14613	2.23277
USNM	504166	Lagenorhynchus acutus	Cetacea	Delphinidae	Marine	Flipper	6			126.238	56	87.16		1.74819	1.94032
USNM	504207	Phoca groenlandica	Carnivora	Phocidae	Marine	Flipper	7			83.477	120	120.55	18.08	2.07918	2.08117	1.2572
USNM	504330	Mesoplodon stejnegri	Cetacea	Ziphidae	Marine	Flipper	6			108.503	132	149.07		2.12057	2.17339
USNM	504382	Stenella coeruleoalba	Cetacea	Delphinidae	Marine	Flipper	6			136.16	52	75.55		1.716	1.87823
USNM	504412	Lagenorhynchus obliquidens	Cetacea	Delphinidae	Marine	Flipper	6			122.738	68	94.08		1.83251	1.9735
USNM	504481	Helichoerus grypus	Carnivora	Phocidae	Marine	Flipper	7			79.24	158	165.26	28.83	2.19866	2.21817	1.45984
USNM	504610	Mesoplodon europaeus	Cetacea	Ziphidae	Marine	Flipper	6			121.669	0
USNM	504625	Globicephala melas	Cetacea	Delphinidae	Marine	Flipper	6			121.814	127	170.78		2.1038	2.23244
USNM	504724	Mesoplodon mirus	Cetacea	Ziphidae	Marine	Flipper	6			116.555	94	170.49		1.97313	2.2317
USNM	504740	Lobodon carcinophagus	Carnivora	Phocidae	Marine	Flipper	7			88.973	116	133.15	17.54	2.06446	2.12434	1.24403
USNM	504948	Peponocephala electra	Cetacea	Delphinidae	Marine	Flipper	6			122.42	77	102.2		1.88649	2.00945
USNM	504959	Phoca fasciata	Carnivora	Phocidae	Marine	Flipper	7			88.445	115	120.95	21	2.0607	2.08261	1.32222
USNM	530328	Trichechus manatus	Sirenia	Trichichidae	Marine	Flipper	7			97.89	68	76.02	14.28	1.83251	1.88093	1.15473
USNM	535017	Melursus ursinus	Carnivora	Ursidae	Placental	Parasagittal	3	2	2	76.106	216	242.32	21.28	2.33445	2.38439	1.32797
USNM	536895	Panthera tigris	Carnivora	Felidae	Placental	Parasagittal	3	2	2	87.274	245	264.19	33.02	2.38917	2.42192	1.51878
USNM	550038	Phoca sibirica	Carnivora	Phocidae	Marine	Flipper	7			83.922	105	108.75	19.82	2.02119	2.03643	1.2971
USNM	550040	Odobenus rosmarus divergens	Carnivora	Odobenidae	Marine	Flipper	7			87.87	228	250.5	14.07	2.35793	2.39881	1.14829
USNM	550067	Cephalorhynchus heavisidii	Cetacea	Delphinidae	Marine	Flipper	6			115.243	49	64.27		1.6902	1.80801
USNM	550122	Ziphius cavirostris	Cetacea	Ziphidae	Marine	Flipper	6			121.206	158	193.7		2.19866	2.28713
USNM	550144	Lagenorhynchus obscurus	Cetacea	Delphinidae	Marine	Flipper	6			125.097	60	85.12		1.77815	1.93003
USNM	550180	Steno bredanensis	Cetacea	Delphinidae	Marine	Flipper	6			116.505	70	96.33		1.8451	1.98376
USNM	550359	Leptonychotes weddellii	Carnivora	Phocidae	Marine	Flipper	7			93.442	176	178.86	34.31	2.24551	2.25251	1.53542
USNM	550378	Cystophora cristata	Carnivora	Phocidae	Marine	Flipper	7			87.166	85	90.66	17.14	1.92942	1.95742	1.23401
USNM	550414	Mesoplodon bidens	Cetacea	Ziphidae	Marine	Flipper	6			118.327	122	143.1		2.08636	2.15564
USNM	550449	Cephalorhynchus commersonii	Cetacea	Delphinidae	Marine	Flipper	6			107.565	47	53.24		1.6721	1.72624
USNM	550487	Kogia simu	Cetacea	Delphinidae	Marine	Flipper	6			112.776	126	159.62		2.10037	2.20309
USNM	550513	Stenella clymene	Cetacea	Delphinidae	Marine	Flipper	6			132.288	52	70.48		1.716	1.84807
USNM	550746	Mesoplodon densirostris	Cetacea	Ziphidae	Marine	Flipper	6			112.74	128	147.52		2.10721	2.16885
USNM	550941	Sousa plumbea	Cetacea	Delphinidae	Marine	Flipper	6			134.076	70	94.46		1.8451	1.97525
USNM	571021	Delphinapterus leucas	Cetacea	Monodontidae	Marine	Flipper	6			111.394	98	119.09		1.99123	2.07588
USNM	571268	Feresa attenuata	Cetacea	Delphinidae	Marine	Flipper	6			129.46	74	101.66		1.86923	2.00715
USNM	571360	Orcinus orca	Cetacea	Delphinidae	Marine	Flipper	6			115.33	210	281.85		2.32222	2.45002
USNM	571558	Sotalia fluviatilis	Cetacea	Delphinidae	Marine	Flipper	6			124.446	59	82.82		1.77085	1.91814
USNM	572776	Delphinus delphis	Cetacea	Delphinidae	Marine	Flipper	6			124.725	60	89.95		1.77815	1.954
USNM	577700	Hexaprotodon liberiensis	Artiodactyla	Hippopotamidae	Placental	Parasagittal	3	2	2	88.679	136	162	38.2	2.13354	2.20952	1.58206
USNM	58823	Chrysocyon brachyurus	Carnivora	Canidae	Placental	Parasagittal	3	2	2	87.705	257	260.13	17.87	2.40993	2.41519	1.25212
USNM	593389	Grampus griseus	Cetacea	Delphinidae	Marine	Flipper	6			114.849	91	120.02		1.95904	2.07925
WIU	130	Alligator mississippiensis	Crocodilia	Alligatoridae	Crocodilia	Sprawled	5	1	1	92.358	58	57.54	11.08	1.76343	1.75997	1.04454
AMNH	3035	Sauropelta edwardsi	Ornithischia	Ankylosauridae	Ornithischia	Dinosaur		5	6	86.466		392			2.59329
AMNH	6567	Archaeornithomimus asiaticus	Saurischia	Ornithomimidae	Saurischia	Dinosaur		7	8	98.664
ROM	R1080	Struthio camelus	Struthioniformes	Struthionidae	Avian	Wing	8			86.843	109	114.14	8.27	2.03743	2.05744	0.917506
ROM	R1584	Pelecanus erythrorhynchos	Pelecaniformes	Pelecanidae	Avian	Wing	8			89.472	302	303	6.8	2.48001	2.48144	0.832509
ROM	R2035	Amazona ochrocephala	Psittaciformes	Psittacidae	Avian	Wing	8			88.333	70	70.72	0.91	1.8451	1.84954	-0.0409586
ROM	R2118	Pavo cristatus	Galliformes	Phasianidae	Avian	Wing	8			99.326	109	111.76	4.55	2.03743	2.04829	0.658011
ROM	R2821	Branta canadensis	Anseriformes	Anatidae	Avian	Wing	8			87.631	172	175	7.88	2.23553	2.24304	0.896526
ROM	R2901	Mergus merganser	Anseriformes	Anatidae	Avian	Wing	8			80.956	73	73.79	2.93	1.86332	1.868	0.466868
ROM	R3487	Morus bassanus	Suliformes	Sulidae	Avian	Wing	8			81.119	193	195	7.98	2.28556	2.29003	0.902003
ROM	R3829	Cathartes aura	Accipitriformes	Cathartidae	Avian	Wing	8			79.992	171	172	7.72	2.233	2.23553	0.887617
ROM	R3836	Ardea herodias	Pelecaniformes	Ardeidae	Avian	Wing	8			99.198	225	228	7.24	2.35218	2.35793	0.859739
ROM	R5793	Melanitta fusca	Anseriformes	Anatidae	Avian	Wing	8			95.906	86	88.44	1.87	1.9345	1.94665	0.271842
ROM	R5958	Tyto alba	Strigiformes	Tytonidae	Avian	Wing	8			91.791	111	111.46	3.53	2.04532	2.04712	0.547775
ROM	R7181	Gavia immer	Gaviiformes	Gaviidae	Avian	Wing	8			90.932	154	153.2	2.51	2.18752	2.18526	0.399674
ROM	R7189	Buteo jamaicensis	Falconiformes	Accipitridae	Avian	Wing	8			88.197	117	118.58	4.23	2.06819	2.07401	0.62634
ROM	R7266	Meleagris gallopavo	Galiiformes	Phasianidae	Avian	Wing	8			96.062	109	109.34	7.53	2.03743	2.03878	0.876795
ROM	R7485	Pygoscelis adeliae	Sphenischiformes	Spheniscidae	Avian	Wing	8			104.192	45	47.41	4.04	1.65321	1.67587	0.606381
ROM	R7622	Larus argentatus	Charadriiformes	Laridae	Avian	Wing	8			90.7	147	147.08	3.08	2.16732	2.16755	0.488551
TMP	97.12.220	indet. Ankylosaur	Ornithischia	Ankylosauridae	Ornithischia	Dinosaur		5	6	90.663
USNM	1740	Stegosaurus sp.	Ornithischia	Stegosauridae	Ornithischia	Dinosaur		5	6	91.631	310	325		2.49136	2.51188
USNM	4937	Stegosaurus stenops	Ornithischia	Stegosauridae	Ornithischia	Dinosaur		5	6	90.604	396	447		2.5977	2.65031
FMNH	129314	Enhydra lutris lutris	Carnivora	Mustelidae	Placental	Parasagittal	3	2	2	86.859	70	75.82	9.98	1.8451	1.87978	0.999131
