# Supplementary material for: Forearm Posture and Mobility in Quadrupedal Dinosaurs
Source: PLoS One. 2013 Sep 18;8(9):e74842. doi: 10.1371/journal.pone.0074842 (PMC3776758; doi:10.1371/journal.pone.0074842)
Supplement: File S1 — Landmark data for all specimens included in this study. (TPS) [file pone.0074842.s005.tps]

Row_1 0.002406 -0.000781 0.000635 -0.002799 0.002468 -0.000802 -0.003070 0.000013 0.000073 0.000145 -0.001452 0.001060 -0.002250 -0.002677 -0.002677 -0.003747 -0.003296 -0.001205 0.001942 0.001619 0.000872 0.008225 -0.009778 0.006110 -0.000140 -0.002346 0.001658 -0.002873 -0.006224 0.012615 0.016064 0.002972 0.006663 0.019139 0.003796 -0.003690 -0.028321 -0.032085
Row_2 0.001671 -0.000206 0.000062 -0.000509 -0.002384 0.001145 0.005007 -0.001689 -0.000839 0.001990 -0.000558 0.001111 -0.000541 0.001674 -0.002600 0.005026 0.000184 0.001076 0.001985 0.000971 -0.003175 0.003321 -0.003033 -0.003880 -0.003166 -0.001495 -0.000323 -0.007841 0.009079 -0.004379 -0.000794 -0.012747 0.031964 -0.021056 -0.042664 -0.017527 -0.099206 -0.012179
Row_3 -0.002144 0.000764 0.002290 -0.000043 -0.003612 0.000754 0.000201 -0.002261 -0.004483 -0.000346 0.001238 0.003635 -0.001501 0.000537 0.002197 0.002870 0.001982 -0.004107 0.002834 -0.002943 -0.005663 -0.001313 -0.002241 -0.004635 0.001274 0.003861 0.007922 -0.002505 -0.000557 0.014687 0.016493 -0.001483 -0.011896 0.005481 0.007978 0.000746 0.093041 -0.046747
Row_4 -0.000949 0.000154 -0.000942 0.000613 -0.000931 0.000127 -0.001614 0.000378 -0.000451 -0.000129 -0.000120 -0.000052 -0.000073 -0.001986 0.002729 0.000239 -0.000499 0.002813 -0.001267 -0.001572 0.000374 0.000830 0.003043 -0.000861 -0.008287 -0.002296 -0.009816 0.005386 -0.001750 -0.005710 -0.004550 -0.001125 0.031518 0.012718 0.029052 -0.014295 -0.050067 0.011918
Row_5 0.001495 -0.000432 -0.000703 -0.001428 0.005934 -0.002750 0.010069 -0.002228 -0.005557 0.001149 -0.002476 0.003613 0.005522 -0.000057 -0.007070 0.002641 0.007162 -0.005873 0.000519 0.000984 0.015940 0.003682 -0.004956 0.003180 0.024621 -0.006942 -0.013924 0.001075 0.023211 -0.009228 -0.027708 0.005246 -0.015439 0.036020 0.088142 -0.009376 -0.114696 0.037454
Row_6 0.002383 -0.000534 -0.001276 -0.001414 -0.000350 -0.000257 -0.001590 -0.000770 0.000324 -0.000783 0.001865 -0.001658 -0.001796 -0.001324 -0.001636 -0.000188 -0.000606 -0.001838 0.000018 -0.001564 0.000129 0.002275 -0.006559 0.000450 -0.004698 -0.001580 0.004680 0.001932 0.005361 0.009955 0.012391 -0.008245 -0.003743 0.004168 -0.012156 0.005476 -0.076509 -0.003352
Row_7 0.000831 -0.000162 0.001454 -0.000604 -0.004328 0.001027 -0.004716 0.001573 0.000074 -0.001251 0.002003 0.000681 0.005228 -0.002640 0.006230 -0.002929 0.005374 -0.003226 -0.007679 0.000502 0.010244 -0.000844 0.009561 0.000211 0.005447 -0.000985 -0.015887 -0.002026 0.015168 -0.002856 -0.022099 -0.005588 0.020145 -0.001386 0.034080 -0.019481 -0.086032 -0.004721
Row_8 -0.000162 0.000016 0.000407 0.000160 -0.000277 -0.000207 -0.000624 -0.001428 0.000587 -0.000623 0.001076 -0.000926 -0.001849 -0.000215 -0.001585 -0.000566 -0.001476 -0.000386 -0.000449 -0.000451 -0.002376 0.000200 -0.004322 -0.000601 -0.004891 0.003467 -0.001008 0.000591 -0.001064 0.010098 0.015492 -0.002962 0.028446 0.014127 0.014663 -0.021929 0.067936 -0.037560
Row_9 0.000238 -0.000043 -0.000326 -0.000152 -0.000866 0.000043 -0.000474 0.000250 -0.001432 0.000022 -0.000612 0.000187 0.002003 -0.002973 0.000640 -0.001682 0.000588 0.002531 0.000616 -0.003227 0.005968 -0.000319 -0.003790 0.005239 -0.004405 -0.004216 -0.007419 0.002880 0.001500 0.005891 0.017697 -0.006549 0.014971 0.011413 0.017815 -0.007899 -0.071057 -0.019369
Row_10 0.000958 -0.000360 0.000180 -0.001201 -0.001416 -0.000042 -0.000632 -0.001380 -0.000457 0.000709 -0.000414 0.000951 -0.000670 -0.002018 -0.000929 -0.001925 0.000321 0.000519 0.000302 0.002784 0.000310 0.005087 -0.004384 0.003809 0.002673 -0.005169 -0.004104 -0.006241 -0.000428 0.004831 0.010816 -0.002474 0.003308 0.016415 0.007784 -0.008528 0.087155 -0.056647
Row_11 -0.003316 0.000841 0.000993 0.002065 0.000150 -0.000027 -0.000489 -0.001020 -0.001116 -0.000933 0.000773 -0.000765 -0.001790 -0.001283 -0.000202 -0.000905 0.001233 0.000941 0.002907 -0.000604 -0.001498 -0.002421 -0.002653 -0.001054 0.002294 0.005089 0.002208 -0.003676 0.003863 0.006027 0.014398 -0.009034 0.003395 0.009202 0.016149 -0.014670 0.123280 -0.005583
Row_12 0.001236 -0.000303 0.000013 -0.001597 0.001137 0.000006 -0.000205 0.000300 0.000567 0.001105 -0.001519 0.000298 -0.000384 -0.000496 -0.000588 -0.002500 -0.002011 0.003377 0.000883 0.000138 0.000950 0.000406 -0.001021 0.002828 -0.005158 -0.007583 -0.001812 0.003210 0.000610 0.012196 0.012990 0.001303 0.001180 0.005141 -0.000766 -0.009251 0.173991 -0.007694
Row_13 -0.000306 0.000030 0.001165 0.000039 0.000296 0.000049 -0.000045 0.002796 0.000588 -0.000162 0.001006 0.001036 0.002029 -0.000984 0.001437 0.004643 0.001125 -0.004760 -0.003336 -0.002021 -0.001017 -0.002707 -0.002427 -0.002728 -0.001428 0.000659 0.001314 0.000919 0.004889 0.004243 0.011681 -0.009808 -0.008142 0.005646 0.009715 -0.006513 0.086269 -0.000329
Row_14 0.000462 -0.000067 -0.000960 -0.000227 0.004957 -0.000914 -0.007377 0.000692 0.003433 -0.001044 0.001100 -0.000571 -0.003728 0.000600 0.005181 -0.001663 -0.002050 0.002672 -0.007796 0.002710 -0.004219 -0.000316 0.008190 -0.001667 -0.005098 -0.008188 -0.023343 0.000168 0.001689 0.002303 -0.007407 -0.003920 0.028280 0.001758 0.035773 -0.012475 -0.054395 0.001901
Row_15 0.000424 -0.000083 -0.001061 -0.000037 -0.000787 0.000045 -0.003727 0.000661 0.001234 -0.000601 0.001644 -0.001416 0.000117 -0.002861 0.003132 -0.000532 0.002929 0.001137 -0.004543 0.000775 -0.000957 0.003056 0.004511 0.000448 -0.000274 -0.005359 -0.014378 -0.000728 -0.004498 -0.007848 -0.011049 0.005566 0.026492 0.010602 0.025421 -0.018079 -0.038531 -0.011182
Row_16 0.000336 -0.000079 -0.000590 -0.000097 -0.007521 0.003510 -0.000431 0.001616 0.000755 -0.000888 0.000507 0.001020 0.006364 0.000566 0.005828 -0.003237 0.004917 -0.000719 -0.012035 0.005931 0.006076 -0.001439 0.014144 -0.001686 0.007194 -0.007900 -0.030035 0.006819 0.000866 0.002993 -0.026644 0.021708 0.029571 -0.025185 0.052589 -0.028660 -0.069502 -0.073744
Row_17 -0.000223 0.000049 0.000545 -0.000069 0.000173 -0.000100 -0.004172 0.001991 0.002708 0.001254 -0.000640 0.000036 0.000203 -0.001417 0.006127 0.001427 0.000346 0.002383 -0.003934 0.001370 -0.007184 -0.000975 0.007407 -0.002195 -0.002258 -0.009398 -0.015084 0.002517 -0.011433 -0.000321 -0.000925 0.011310 0.009854 -0.011509 0.008510 0.003557 -0.101015 0.020047
Row_18 0.000366 -0.000071 -0.000677 -0.000084 0.000740 0.000004 -0.004248 0.000843 0.001092 -0.000165 -0.000532 0.001323 -0.000411 -0.000344 0.004809 -0.001623 -0.001872 0.001496 -0.004402 0.001442 -0.001102 -0.000405 0.008543 -0.000371 -0.003742 -0.004248 -0.015814 0.002803 -0.003738 -0.002887 -0.011541 0.004147 0.025915 0.014549 0.038479 -0.013593 -0.059916 -0.018345
Row_19 0.000390 -0.000064 -0.001226 0.000021 -0.000479 0.000143 0.000968 -0.001534 -0.001254 -0.001226 0.001730 -0.002631 -0.002537 0.000992 0.000519 0.000779 0.001483 0.002201 0.002149 -0.001810 -0.004412 -0.001679 0.002023 -0.003192 -0.003830 0.000896 -0.002949 -0.000665 -0.000174 0.001748 0.001944 -0.004942 0.032022 0.024185 0.017087 -0.020113 -0.037979 0.003941
Row_20 0.000673 -0.000159 -0.000810 -0.000178 -0.008547 0.000748 0.002878 0.000497 0.000120 -0.000851 0.001076 0.000057 0.008215 0.000312 0.000167 -0.001060 0.005790 -0.002409 -0.005572 0.001400 0.010840 0.001301 0.006138 0.001797 0.012212 0.004979 -0.009006 0.002137 0.008817 0.002995 -0.021157 0.006326 -0.001775 0.011582 0.051552 -0.004117 -0.135198 0.008483
Row_21 -0.001286 -0.000011 -0.000316 -0.000432 -0.004399 0.000977 0.000108 -0.001437 -0.000246 0.000734 -0.000522 -0.001945 0.000475 -0.001163 0.003008 -0.001144 0.001515 0.003015 0.003718 -0.000199 0.000925 -0.000187 0.007587 0.000372 -0.008029 -0.006146 -0.002012 -0.002538 0.008195 0.000399 -0.005851 -0.002800 0.058431 -0.021782 -0.045476 -0.021876 -0.165445 0.006494
Row_22 0.001046 -0.000274 0.000234 -0.001073 -0.001386 0.000240 -0.000030 -0.001909 -0.000996 0.000128 -0.000110 0.000884 -0.001871 0.001466 0.000650 -0.001009 -0.001744 0.000354 0.001590 -0.000028 -0.002227 -0.003568 -0.002268 -0.000579 -0.003631 -0.001914 0.000680 0.000010 0.002516 0.019990 0.024433 -0.005656 0.017829 0.007185 0.004957 -0.010534 0.022068 -0.033489
Row_23 0.000344 -0.000075 -0.000650 -0.000148 -0.000918 -0.000152 -0.000531 -0.002229 0.001091 -0.000018 0.000630 -0.001710 -0.002236 0.000134 -0.001553 -0.000747 -0.001340 0.000176 0.001831 0.001049 -0.001359 -0.001624 -0.004330 -0.001922 -0.001424 0.002114 0.003786 -0.002228 0.007278 0.013630 0.016526 -0.013969 0.006666 0.003691 0.001265 -0.008451 0.075965 -0.031025
Row_24 0.001167 -0.000263 -0.001037 -0.001129 0.000947 0.000220 0.002836 -0.000406 -0.000452 0.000197 -0.000717 -0.000879 0.000762 -0.000357 -0.003229 0.000034 -0.000217 0.001168 0.001733 -0.001871 0.003734 0.003414 -0.004449 0.004312 -0.000717 -0.000711 -0.000186 0.000888 0.002340 0.005170 0.008262 -0.005557 0.007531 0.038106 0.020892 -0.011873 0.047574 -0.005304
Row_25 0.001631 -0.000619 0.000417 -0.001879 -0.000994 -0.001619 0.010681 -0.000387 -0.003577 0.002450 -0.001679 0.000908 0.006687 0.000990 -0.002828 0.005212 0.010919 -0.000978 0.000878 0.001968 0.007007 0.002669 0.000256 0.000362 0.021304 -0.009621 -0.018056 -0.003541 0.015004 0.001230 -0.017693 0.004332 -0.001947 0.035252 0.066366 -0.014866 -0.116909 0.006247
Row_26 0.000867 -0.000144 -0.000957 -0.000901 -0.007830 0.002495 0.001336 0.000649 0.002160 -0.001259 0.003907 -0.005740 0.008037 -0.001795 0.001796 -0.001654 0.009266 -0.000392 -0.006724 -0.001181 0.005887 -0.000627 0.007206 0.001624 0.003143 -0.002414 -0.020121 0.007944 -0.006926 0.012339 -0.008767 0.022260 0.058901 0.024398 0.067867 -0.037997 -0.078921 -0.000562
Row_27 0.000023 -0.000010 0.000083 -0.000015 0.004646 -0.001374 0.007836 -0.001792 -0.002152 0.000402 -0.000029 -0.000600 0.002092 0.000297 -0.006281 0.001096 0.005921 -0.001119 0.002709 -0.000894 0.007383 0.000702 0.000610 0.002458 0.015157 -0.001471 -0.003629 -0.004003 0.007284 -0.016263 -0.028320 0.004598 0.007777 0.027039 0.046283 -0.010275 -0.160370 0.059079
Row_28 0.000205 -0.000107 0.001039 -0.000491 -0.006717 0.000254 0.003356 0.000794 -0.002812 0.000086 0.000504 0.000899 0.006686 -0.000426 0.002532 0.000302 0.010437 0.000433 -0.004633 0.002525 0.007458 0.002681 0.004887 0.000220 0.018355 -0.005115 -0.024233 -0.000843 0.010314 0.004653 -0.016282 0.005611 -0.000019 0.007372 0.067182 -0.010583 -0.127369 0.009039
Row_29 0.000261 -0.000034 -0.000829 -0.000003 -0.006096 0.000817 -0.001726 -0.000438 0.001836 0.000052 0.000796 -0.001672 0.003275 -0.002731 0.001161 -0.003174 0.003655 0.001087 -0.002407 0.001884 0.005859 0.000989 0.002920 0.003123 0.004936 -0.002432 -0.010293 -0.003829 0.004432 -0.000460 -0.002718 0.001032 0.025619 0.003040 0.023502 -0.013799 -0.118369 0.001921
Row_30 0.000512 -0.000114 -0.000114 -0.000365 -0.002927 0.000599 0.005220 -0.002226 -0.002759 0.000646 -0.000834 -0.000098 0.000344 0.000669 -0.003075 0.000167 0.000519 0.003777 0.003045 -0.001607 0.003783 0.002241 -0.002861 0.000831 -0.001709 -0.002555 -0.005663 0.000952 0.006913 -0.003130 0.000692 -0.010120 0.009037 0.025340 0.031772 -0.007021 -0.065610 0.002134
Row_31 -0.000701 0.000174 0.000259 -0.000080 -0.009002 -0.000326 0.004838 0.001573 -0.007439 0.000135 0.000617 0.000757 0.008151 -0.002877 0.004906 0.002183 0.014930 0.002663 0.003511 -0.002663 0.011906 0.004702 0.005681 -0.000236 0.017681 0.000016 -0.012055 -0.005926 0.020128 0.004400 -0.019080 -0.002423 -0.002300 -0.007712 0.040612 -0.009321 -0.051813 0.007068
Row_32 -0.000038 0.000029 -0.000930 0.000280 0.000315 0.000179 0.000894 -0.000511 0.005836 -0.000818 0.002523 -0.004671 0.001203 0.003315 -0.001276 -0.000074 -0.000026 0.000362 -0.007549 0.000285 -0.001777 -0.004838 0.009340 -0.000848 -0.001497 0.000369 -0.010625 0.001541 -0.004036 -0.007563 -0.019826 0.004095 0.026278 0.024190 0.026996 -0.014710 -0.058413 0.005416
Row_33 -0.000628 0.000251 -0.001033 0.000657 -0.009699 0.002785 -0.001158 -0.000545 -0.001187 -0.003669 0.005788 -0.001156 0.002914 0.001682 0.004387 -0.004160 0.009842 -0.002888 -0.011508 0.004584 -0.000242 0.000326 0.014103 -0.003652 0.016224 -0.000629 -0.021908 0.004382 -0.003032 0.007582 -0.031771 0.018237 0.009243 -0.011624 0.053470 -0.008053 -0.103120 0.004399
Row_34 0.001536 -0.000299 -0.000285 -0.001157 -0.004298 0.001034 -0.002541 0.000426 -0.000519 -0.000216 0.001245 -0.000257 0.001326 -0.001655 0.004603 -0.000399 0.002102 0.000827 -0.004722 0.000334 0.002453 0.001293 0.005819 -0.004655 -0.003803 -0.005556 -0.017343 0.004613 0.010290 -0.001267 -0.012265 -0.006810 0.026551 0.015938 0.033678 -0.018401 -0.058267 -0.030370
Row_35 -0.000204 0.000030 0.000258 0.000187 -0.000437 0.000210 0.000412 -0.000250 -0.000796 -0.000341 0.000806 -0.000664 -0.000292 -0.001272 -0.000161 0.001438 0.000457 0.000750 0.000450 -0.002845 -0.000348 -0.001945 -0.005566 -0.000729 -0.004395 -0.001220 0.000030 0.003398 0.006457 0.013878 0.023043 -0.010894 -0.000426 -0.002129 0.007989 -0.006105 0.061152 -0.002276
Row_36 -0.000379 0.000079 -0.000335 0.000363 0.000906 -0.000203 -0.000254 0.000274 0.000453 -0.000321 0.000532 -0.001063 0.000672 -0.000811 0.001051 0.000038 0.001925 0.001665 -0.001180 -0.000952 0.001885 -0.001191 0.002125 0.000719 -0.000008 -0.002454 -0.010084 -0.000637 0.004149 -0.003040 0.000978 -0.005549 0.022683 0.024279 0.037490 -0.015659 -0.075015 0.016282
Row_37 0.000086 -0.000031 -0.000863 0.000143 0.000522 0.000240 0.002871 -0.000261 -0.007802 -0.000648 0.002288 0.001560 -0.001225 0.000489 -0.000941 0.003674 0.005999 -0.003862 0.002250 -0.002737 0.003598 0.003786 -0.006743 -0.002618 -0.000601 0.005474 0.004805 -0.003084 0.026200 -0.012153 -0.005975 -0.023282 -0.002457 -0.004225 -0.023460 0.009403 -0.135212 -0.032001
Row_38 0.000824 -0.000192 -0.000014 -0.000929 -0.001889 -0.000125 -0.000694 -0.000695 0.000876 0.000746 0.000237 -0.000330 0.000215 -0.000979 0.000670 0.001013 -0.001507 -0.000329 -0.001371 -0.001870 -0.001951 -0.002477 -0.003597 -0.000066 -0.006496 -0.005348 -0.000304 0.006502 0.001079 0.017407 0.022402 0.000568 -0.001642 -0.000399 0.003672 -0.003918 0.080346 0.013591
Row_39 0.000836 -0.000170 0.000585 -0.000566 0.003436 -0.001654 -0.003909 0.001048 0.002636 -0.000823 -0.000403 -0.000484 -0.002619 0.001278 0.001978 -0.003446 -0.004996 0.003638 -0.002659 0.000507 -0.004038 0.001459 0.006357 0.002377 -0.010564 0.000499 -0.010522 0.003315 -0.016766 0.008494 -0.003535 0.014535 0.052328 -0.007372 0.024030 -0.022007 -0.124295 -0.038250
Row_40 0.001564 -0.000378 -0.000862 -0.000524 -0.000141 0.000394 -0.004041 0.001022 0.001292 -0.000472 0.001045 -0.000026 -0.001478 0.001462 0.006913 0.000485 -0.000331 0.000714 -0.005013 0.001777 -0.004907 -0.003404 0.012414 -0.007420 -0.004527 -0.004466 -0.015486 0.003404 0.003803 0.004611 -0.009630 -0.003274 0.027768 0.005782 0.030688 -0.010625 -0.118498 -0.055872
Row_41 -0.000444 0.000131 -0.001824 0.000622 -0.006820 -0.000041 0.002656 0.000511 -0.004336 -0.002765 0.003741 -0.001994 0.005204 -0.002417 0.003001 0.002098 0.012168 -0.000405 -0.003618 -0.003779 0.009440 0.004947 0.005596 -0.003546 0.012484 0.006096 -0.011732 0.006380 0.009659 -0.005483 -0.029472 0.000593 0.008403 0.025915 0.079914 -0.008953 -0.074786 0.067746
Row_42 -0.001884 0.000449 0.000716 0.001114 0.001207 0.000114 0.000606 -0.000013 -0.001204 -0.000327 -0.000856 0.000913 0.000017 0.000078 -0.000110 -0.002229 -0.000388 0.002655 0.001873 -0.001304 0.000877 -0.002563 0.000417 0.004520 -0.000432 -0.000381 -0.001763 -0.000098 -0.003143 0.002726 0.013602 0.002009 0.008982 0.011562 0.019017 -0.010543 0.058350 -0.010027
Row_43 -0.000641 0.000107 -0.000162 0.000178 -0.003469 0.000496 0.000806 -0.000955 -0.000550 -0.001589 0.002128 -0.002704 0.002591 0.000316 0.000925 -0.001598 0.003296 0.000088 -0.001587 -0.004059 0.002712 -0.003078 0.007402 0.002440 -0.000000 0.001082 -0.000813 0.001970 -0.003440 -0.003330 -0.006963 0.004818 0.018494 0.015877 0.014720 -0.011277 -0.030505 0.042103
Row_44 -0.001218 0.000199 0.000011 0.000731 -0.001650 -0.000222 -0.002363 -0.000940 0.001611 0.000469 0.000011 -0.001302 -0.001267 -0.001566 0.001995 -0.002092 -0.001270 0.003087 0.001047 0.000364 -0.002608 -0.003599 0.001262 0.000249 -0.006459 -0.001882 -0.005021 0.001026 -0.003132 0.009444 0.019141 0.002701 0.041347 -0.011759 0.007739 -0.019561 -0.047957 -0.029498
Row_45 -0.000488 0.000101 -0.000698 0.000381 -0.004093 0.001256 -0.006514 0.001159 0.004804 -0.000499 0.001284 0.000662 0.001687 -0.000037 0.006821 -0.002026 -0.001192 -0.003784 -0.010275 0.005097 -0.003261 -0.004996 0.011396 -0.003848 -0.001286 -0.000677 -0.013300 0.004278 -0.006416 0.008427 -0.005326 0.015995 0.044368 -0.022248 0.022235 -0.019767 -0.096038 -0.015812
Row_46 -0.000436 0.000163 -0.001111 0.000719 0.002295 -0.000085 -0.000009 0.001799 -0.000038 -0.001196 -0.000437 0.001753 0.000454 0.001359 0.000611 0.001466 -0.003289 -0.001700 -0.000840 -0.002735 -0.001803 -0.004070 -0.001312 0.000928 -0.007730 0.004424 0.004217 0.009160 -0.003366 0.013573 0.017675 0.001122 0.006590 0.005102 0.010149 -0.005033 0.107636 -0.052037
Row_47 -0.000356 0.000128 0.001122 -0.000614 -0.000103 0.001177 0.002940 0.001291 -0.000359 -0.001605 -0.000481 0.001481 0.003565 0.002390 0.001838 0.001137 -0.000357 -0.006944 0.001263 -0.007950 0.002641 0.000704 0.007325 0.002586 -0.000794 0.005247 0.019036 0.019408 0.006121 -0.038484 -0.021864 -0.008595 -0.059412 -0.014238 -0.050286 0.082734 0.149434 -0.107534
Row_48 0.000085 -0.000029 0.000262 -0.000127 0.001639 0.000528 0.002006 -0.000784 -0.002207 -0.000155 -0.001284 0.003231 -0.001945 0.002573 -0.001746 0.000231 -0.004944 0.001912 0.000725 -0.001132 -0.002278 0.000201 -0.005868 -0.001025 -0.010650 -0.000282 -0.001316 0.007351 0.001000 0.013644 0.020077 -0.004561 0.018708 0.010009 0.014712 -0.012893 0.066372 0.019936
Row_49 -0.000988 0.000234 0.001968 0.000084 0.000750 -0.000360 -0.002314 0.000150 -0.000817 -0.000901 0.001080 0.000760 -0.002027 -0.000416 0.001355 -0.000635 -0.000822 -0.001576 0.001184 -0.001749 -0.002048 -0.003156 -0.002559 -0.002336 -0.002932 0.003873 0.003443 0.001089 0.003032 0.010184 0.021279 -0.009893 0.001765 0.015550 0.021757 -0.004352 -0.045333 -0.041291
Row_50 0.000379 -0.000078 -0.000165 -0.000182 -0.001357 0.000058 -0.002011 -0.000650 -0.001679 -0.000358 -0.000365 0.001887 -0.000928 -0.000665 0.001917 -0.001646 -0.001184 -0.000344 0.000662 0.000307 -0.001696 -0.000266 0.000994 0.001873 -0.001665 -0.000927 -0.002007 -0.000527 -0.006626 0.003997 0.009685 0.005920 0.021867 0.008809 0.011572 -0.009348 -0.046717 0.019019
Row_51 -0.000308 0.000050 0.000131 0.000243 0.002152 -0.000234 -0.001667 0.000216 -0.000085 -0.000902 0.000240 0.000502 -0.002409 -0.000954 -0.000743 -0.001082 -0.001732 -0.001014 0.001280 0.000991 -0.000762 -0.001227 -0.005587 -0.001720 -0.000677 0.001028 0.003100 0.000435 0.008904 0.010411 0.017051 -0.012040 -0.007688 -0.000303 0.008123 -0.001812 0.071722 0.041786
Row_52 -0.001365 0.000242 -0.001479 0.001280 0.000263 -0.000424 -0.000766 0.000071 0.007255 -0.000058 -0.000547 -0.001523 0.001689 -0.000238 -0.003101 -0.000536 -0.006088 0.001669 -0.005974 0.002032 0.001828 -0.002922 -0.000565 0.002457 -0.010404 0.001468 -0.003713 0.003343 -0.004888 0.000685 0.004350 0.008075 0.024532 -0.009415 -0.002497 -0.004041 -0.114448 -0.037389
Row_53 0.000635 -0.000186 -0.000007 -0.000483 -0.000009 -0.000365 -0.001758 -0.000702 0.001486 0.000647 -0.000006 -0.000548 -0.002427 -0.001270 -0.000964 -0.000506 -0.001629 -0.000329 0.002545 0.001677 -0.003270 0.000381 -0.004376 -0.000452 0.000841 0.001456 0.004135 -0.001455 0.000766 0.010708 0.015978 -0.002836 -0.001561 0.015470 0.010432 -0.001668 0.009730 -0.001438
Row_54 -0.000829 0.000251 0.000841 0.000847 0.003897 -0.001573 -0.004226 0.003003 0.003617 0.002423 -0.003166 0.001114 -0.001942 -0.003175 0.001600 0.000898 -0.003542 0.004950 0.002599 0.002615 -0.008434 0.000164 -0.007445 0.000299 -0.001694 -0.000389 -0.009472 0.004143 -0.009814 0.019932 0.034975 -0.002490 0.017179 0.015325 0.035998 -0.002626 -0.089034 -0.046391
Row_55 -0.000431 0.000033 0.001981 -0.000135 -0.002445 0.000785 0.001859 -0.000709 0.000173 0.002277 0.000046 -0.000913 0.001613 -0.002246 -0.001680 0.004614 -0.000698 0.004709 -0.001002 -0.003542 0.001390 0.003812 -0.001013 -0.002017 -0.007054 -0.006834 -0.001025 0.003153 0.004967 -0.013378 0.000997 -0.007593 0.011009 -0.040455 -0.034070 0.001192 0.112121 -0.075142
Row_56 -0.000767 0.000173 -0.002207 0.000380 0.000555 0.000434 0.000802 -0.000755 -0.003785 0.000881 -0.003599 0.001715 -0.000985 -0.000243 0.000806 -0.000881 -0.003650 0.002417 0.006645 -0.002324 0.000404 0.001277 -0.003205 0.002137 -0.004424 -0.002830 0.007986 0.001507 -0.006651 0.009064 0.014653 0.001115 -0.032548 -0.020862 -0.039962 0.026761 -0.177559 -0.015953
Row_57 -0.002148 0.000739 -0.000394 -0.000846 0.001466 -0.000150 -0.000151 0.001615 -0.000762 0.001212 0.000643 0.000618 -0.001248 -0.000537 0.000188 0.003075 0.003278 -0.001980 0.000328 0.000645 -0.008044 0.004463 -0.003493 -0.003730 0.007664 -0.007328 0.006595 -0.006064 -0.002022 0.001222 -0.007101 -0.004713 -0.021344 -0.017233 -0.072619 0.027181 -0.165418 -0.017985
Row_58 0.000614 -0.000140 -0.001431 0.000332 -0.001182 0.000224 -0.000548 -0.000108 -0.000647 0.000244 0.000168 0.001882 0.001111 -0.001909 -0.001599 0.000912 0.001131 -0.002865 -0.002160 0.000034 -0.001766 0.003556 -0.006749 0.006107 -0.001344 -0.001064 0.005524 -0.009728 -0.020922 -0.003803 -0.006076 0.011550 0.012833 -0.058590 -0.098496 0.002228 -0.121299 -0.025230
Row_59 -0.000145 0.000014 0.000039 0.000097 -0.001679 -0.000204 -0.001623 -0.000740 0.001676 0.001550 -0.000184 -0.000817 -0.002657 -0.002741 -0.001033 0.001610 -0.001283 0.003813 -0.001332 0.001152 -0.002796 0.004457 -0.005947 -0.003705 -0.007933 -0.008050 -0.008356 0.003837 0.002966 -0.007878 0.006812 -0.004179 -0.004353 -0.020986 -0.023696 0.011821 -0.099679 0.065326
Row_60 0.000749 -0.000200 0.000219 -0.000310 -0.001524 0.000152 -0.000366 -0.001934 -0.000332 0.000060 -0.001274 0.003292 -0.002318 0.002206 -0.002066 -0.000433 -0.005761 -0.002307 -0.003459 0.003469 -0.006038 0.002648 -0.004515 0.000453 -0.000897 -0.002575 -0.000025 0.001188 -0.018001 -0.003577 -0.000039 0.010841 -0.017926 -0.012936 -0.028366 0.015442 -0.120764 0.056091
Row_61 0.000067 -0.000018 0.000163 -0.000036 -0.003015 0.000778 0.001123 -0.001035 -0.000004 0.001269 -0.002638 0.003112 0.001473 -0.000370 -0.002761 0.001694 -0.001899 -0.004020 0.003708 0.001462 -0.000252 0.001805 -0.006102 0.003471 0.005011 0.007347 0.017369 -0.012276 -0.007518 0.003052 0.004980 -0.001485 0.025000 -0.003921 -0.020355 -0.006722 -0.237740 0.008813
Row_62 0.001350 -0.000295 0.000648 -0.000837 -0.005112 0.001239 -0.003996 0.000943 0.001715 -0.000045 0.001902 -0.000379 0.001875 -0.001298 0.006083 -0.000559 0.004161 -0.001819 -0.005743 0.003294 -0.001328 -0.001513 0.008673 -0.004493 0.003308 -0.004229 -0.014455 -0.001716 0.004718 0.003616 -0.009030 0.002744 0.033637 -0.003114 0.017549 -0.020044 -0.095630 -0.012885
Row_63 0.000274 -0.000041 -0.000266 -0.000044 0.002148 0.000402 0.002049 0.000060 -0.002134 -0.001349 0.001902 -0.001290 -0.000032 -0.000523 -0.003801 -0.000745 0.004417 -0.000296 0.000655 -0.002532 0.002303 0.000681 -0.006783 0.006540 -0.001874 -0.000879 0.006036 -0.009121 -0.000637 0.003335 0.011953 -0.002109 0.020850 -0.041843 -0.057326 -0.009718 -0.088454 0.031492
Row_64 0.001101 -0.000200 0.000266 -0.000715 -0.000508 -0.000100 -0.001780 -0.000443 -0.001187 0.000166 -0.000558 0.001999 -0.001118 -0.001561 -0.001768 -0.000692 -0.001744 -0.001908 -0.000864 0.001322 -0.000973 0.005296 -0.008083 0.004106 -0.001306 -0.001151 -0.001743 -0.004187 -0.013761 0.001556 0.012246 0.007857 0.020025 -0.011362 -0.020112 -0.003177 -0.126163 0.057106
Row_65 -0.001434 0.000424 -0.001645 0.001353 -0.000784 -0.000120 -0.000918 -0.001446 0.004368 0.000007 0.000072 -0.000628 -0.000750 0.002023 -0.001351 -0.000398 -0.004387 0.001627 -0.003234 0.004027 0.001050 -0.005424 -0.000941 -0.003323 -0.001957 -0.004867 -0.000366 0.003679 0.010516 -0.003609 0.008918 -0.017348 -0.037311 -0.000319 0.010053 0.033402 -0.064980 -0.010365
Row_66 -0.001439 0.000360 -0.000026 -0.000362 0.003776 -0.000185 -0.000937 0.000559 -0.000257 -0.000921 -0.001511 0.002374 -0.001408 0.001336 -0.001455 -0.000983 -0.004925 -0.003850 0.000817 0.001229 -0.001605 0.000863 -0.003406 0.001031 0.001250 0.003706 0.016192 -0.001524 -0.004728 0.004451 0.000618 0.005572 -0.025965 -0.002890 -0.032478 0.025449 -0.171411 0.024952
Row_67 -0.000363 0.000095 -0.000878 0.000412 -0.000712 0.000159 0.000309 -0.001315 -0.000326 -0.000750 0.000652 -0.000203 -0.000893 0.000015 -0.001425 -0.000073 -0.000788 0.000243 -0.000928 -0.001071 -0.001290 0.001413 -0.002229 0.001360 -0.004321 -0.000667 0.000425 0.002598 -0.004429 -0.001048 0.005796 0.002877 0.005937 -0.008169 -0.004038 -0.002499 0.039753 0.002704
Row_68 -0.000020 0.000034 -0.001908 0.000325 -0.000822 -0.000334 -0.001654 -0.002208 0.001749 0.000832 -0.000528 -0.000451 -0.006359 -0.000498 -0.004460 -0.000028 -0.004181 0.002417 0.004942 0.003119 -0.002971 0.004348 -0.011366 -0.001365 -0.001329 0.001043 0.004866 -0.006680 0.016692 0.000125 0.016954 -0.017996 0.013221 -0.007167 -0.011670 -0.004441 -0.158217 -0.004470
Row_69 -0.000665 0.000217 -0.000526 0.000817 0.001230 -0.000072 -0.000628 0.001811 -0.001136 -0.001252 0.000145 0.001150 0.000701 -0.001701 0.001536 0.001534 0.000123 0.000263 -0.001232 -0.003715 -0.000803 -0.000973 -0.001829 0.002642 -0.004789 -0.002151 -0.002426 0.006337 -0.005616 0.004921 0.014430 0.003632 0.007487 0.004260 0.015434 -0.004024 0.089029 -0.040600
Row_70 0.000495 -0.000078 -0.000245 -0.000278 -0.000024 0.000075 0.002183 -0.001525 0.002006 0.001906 -0.002807 0.000287 -0.003092 -0.000957 -0.006749 -0.000606 -0.003627 0.002802 0.004674 0.003459 -0.001480 0.006973 -0.009370 0.003451 0.001307 -0.000634 -0.001698 -0.006994 -0.005931 -0.005118 0.005050 0.000408 0.013804 0.011462 0.006587 -0.008309 -0.136172 0.079954
Row_71 0.000063 -0.000051 0.001539 -0.000289 0.001626 -0.000105 -0.000655 -0.000437 -0.001264 0.000990 -0.002093 0.003955 -0.003868 0.000966 -0.000933 0.000042 -0.003311 -0.001001 0.000445 0.005410 -0.002489 0.002556 -0.011846 -0.001142 0.000209 -0.002358 0.001045 -0.008024 0.001785 0.012205 0.030533 -0.006184 0.017113 -0.062507 -0.051982 0.004273 -0.069181 -0.024653
Row_72 0.000874 -0.000227 0.002763 -0.000824 0.006929 -0.002244 0.005119 0.003351 0.001987 0.002741 -0.004961 0.004360 0.006948 -0.001990 -0.004000 0.005480 0.000154 0.000977 0.000571 0.004390 0.011701 0.002676 -0.000781 0.008204 0.011267 -0.008411 -0.005569 -0.026515 0.007416 -0.035218 -0.019574 -0.000858 0.021383 -0.004433 -0.034903 -0.024163 -0.104651 -0.138021
Row_73 -0.000990 0.000271 0.000922 0.000566 0.001788 0.000005 0.000120 0.000345 -0.000631 -0.000485 0.000713 0.000411 -0.001940 -0.000214 -0.000759 0.001191 0.000979 0.000575 -0.000046 0.000804 -0.004043 0.001516 -0.004062 -0.001060 0.001364 -0.002314 -0.002386 -0.001288 -0.003268 0.001676 0.011740 0.000212 -0.003200 0.000429 0.009142 -0.000969 0.050653 -0.003788
Row_74 0.000241 -0.000020 -0.001287 0.000095 0.002516 -0.000182 0.000101 -0.000268 -0.000728 -0.000417 -0.001855 0.002791 -0.000581 0.001930 -0.000238 -0.001502 -0.003558 0.000394 -0.002092 0.001751 0.000438 -0.000543 0.001311 0.002906 -0.000201 -0.003759 -0.009986 0.002027 -0.002670 -0.001805 0.002757 -0.002122 0.006870 0.032584 0.040963 -0.005375 -0.065352 0.011404
Row_75 0.002026 -0.000496 -0.000503 -0.000219 0.004208 0.000283 0.002951 0.000432 0.004711 0.000498 -0.000841 -0.001986 -0.000419 0.001254 -0.007372 0.000433 -0.004987 0.002644 -0.001868 0.003266 0.002742 0.006904 -0.002835 0.001548 -0.004857 0.008246 0.010344 0.006261 -0.004601 -0.031563 -0.023976 0.008963 -0.024307 0.003970 -0.045736 0.032511 0.117416 -0.046462
Row_76 -0.000131 0.000006 0.000789 -0.000104 0.000030 -0.000423 -0.004065 -0.001075 -0.001174 -0.002195 0.002264 0.000088 -0.002723 -0.000431 0.001180 -0.003040 -0.000182 -0.002382 -0.000091 -0.000319 -0.002484 -0.002936 -0.000108 0.000765 0.002372 0.001338 0.002035 -0.001940 -0.000397 0.009004 0.017789 -0.000547 0.011963 0.015910 0.016824 -0.004268 -0.035668 0.045907
Row_77 0.000242 -0.000065 0.000134 -0.000142 0.006876 -0.001355 -0.006256 0.000409 0.005276 -0.000132 -0.000161 -0.000996 -0.005696 0.000820 0.000849 -0.001668 -0.006938 0.003565 -0.003236 0.003172 -0.003630 0.000889 0.003700 -0.004426 -0.006699 -0.003672 -0.008645 0.002398 0.005262 -0.006434 -0.011504 -0.012767 -0.006866 0.008920 0.024221 0.011853 -0.075052 -0.004299
Row_78 0.000134 -0.000015 -0.001177 0.000205 -0.002758 0.000139 0.003301 0.000346 -0.003933 0.000760 -0.001921 0.003291 0.005000 -0.001196 0.000002 0.001610 0.005842 -0.001638 -0.000871 0.001746 0.007296 0.003438 -0.003450 0.004335 0.012761 -0.004349 -0.010709 -0.009005 0.004392 -0.007950 -0.003867 -0.001515 0.008810 -0.007026 0.005575 -0.005438 -0.166078 -0.007077
Row_79 -0.000128 0.000033 -0.000201 0.000192 0.000609 0.000063 0.000257 -0.000251 -0.000026 -0.000348 0.000232 -0.000971 -0.000722 -0.000565 -0.000588 0.000030 -0.000179 0.001273 0.001251 -0.001345 -0.000912 -0.001998 -0.003172 0.000538 -0.002689 -0.000259 0.000745 0.001535 0.002413 0.011979 0.017839 -0.004895 0.005610 0.005657 0.008787 -0.009556 0.080349 -0.000999
Row_80 -0.002837 0.000848 -0.000582 0.001231 0.006650 -0.002149 -0.004276 0.001832 0.002687 -0.001586 0.002198 -0.002858 -0.004483 -0.000035 0.001232 -0.001106 0.000130 0.003958 -0.000905 0.000576 -0.007189 0.000953 0.002068 -0.000774 -0.002555 -0.001927 -0.007117 -0.000114 -0.008176 0.004540 0.007074 0.003629 0.018941 -0.016940 0.008559 -0.002165 -0.107269 -0.046752
Row_81 0.001323 -0.000295 -0.001126 -0.000616 0.004325 -0.001567 -0.005305 0.000769 0.002559 -0.001415 0.000456 0.000059 -0.004343 0.002157 0.003081 -0.002161 -0.004529 0.000700 -0.003505 0.002574 -0.006487 -0.000686 0.005581 -0.001873 -0.006147 -0.000932 -0.007337 0.002523 -0.007174 0.010755 0.001401 0.006148 0.027976 0.004814 0.018427 -0.010317 -0.039876 -0.027883
Row_82 -0.000763 0.000161 0.000299 0.000303 0.000526 0.000204 0.001260 -0.000138 -0.001308 -0.000015 -0.000117 0.000278 -0.000856 0.001029 0.001361 0.000562 0.002567 0.001458 0.002594 0.000708 -0.002655 -0.003737 -0.000051 -0.000190 0.003011 -0.003619 -0.002466 -0.006436 0.004358 0.007303 0.019876 -0.005211 0.019386 -0.002054 0.002679 -0.013280 -0.045771 -0.008238
Row_83 0.002121 -0.000495 0.000986 -0.000884 -0.000915 -0.000786 0.007029 -0.001596 -0.004640 -0.000754 0.001284 -0.000305 0.004794 0.001611 -0.000453 0.000452 0.008011 -0.001767 -0.000485 -0.003074 0.006426 -0.002040 0.011180 0.001597 0.011916 -0.002624 -0.010639 0.000129 0.001302 -0.010660 -0.034175 0.012355 0.023952 0.033633 0.058544 -0.023104 -0.117955 0.042939
Row_84 0.000299 -0.000092 -0.000074 -0.000249 0.002263 -0.000140 -0.000423 0.000443 0.000226 -0.000583 0.000557 -0.000532 -0.002244 0.000337 -0.000229 0.001071 -0.000835 -0.000504 0.001601 0.000302 -0.004961 -0.001691 -0.003704 -0.002500 -0.001327 0.001283 0.004047 0.001643 0.000486 0.016044 0.019091 -0.001717 -0.002503 0.007879 0.008239 -0.001143 0.070589 -0.006586
Row_85 -0.002065 0.000685 -0.000511 0.001955 0.001454 0.000026 0.001008 -0.001044 -0.000113 -0.001059 0.001523 -0.002553 -0.002595 -0.000521 -0.002509 0.000863 0.001913 0.002337 0.002091 0.000043 -0.003482 -0.000044 -0.005475 -0.000830 0.002221 0.002125 0.000769 -0.002166 0.000936 0.005126 0.016451 -0.007646 -0.000976 0.000009 0.012926 -0.003057 0.050139 -0.027176
Row_86 0.000626 -0.000179 -0.000671 -0.000065 0.000960 -0.000573 0.008230 -0.000367 -0.005486 0.002173 -0.005747 0.005327 0.006198 0.001506 -0.001733 -0.000475 0.004702 0.000066 0.006359 0.002108 0.011602 -0.001612 0.000269 0.008517 0.022748 -0.002513 -0.003436 -0.012666 0.007797 -0.000219 0.001848 0.003049 -0.003676 0.017135 0.029721 -0.010314 -0.099560 -0.007707
Row_87 -0.000078 0.000047 -0.001078 0.000215 -0.007745 0.000579 -0.002121 -0.000098 -0.000534 0.002081 -0.000733 0.000071 0.001239 -0.004961 0.008140 0.002696 0.004960 0.005825 0.002894 0.001375 -0.005248 -0.004896 0.005661 -0.004015 0.000920 -0.006357 -0.013181 0.002758 0.000458 0.012408 0.013171 0.010797 0.019785 0.024166 0.032672 -0.008299 0.050443 0.014556
Row_88 -0.002071 0.000541 0.000353 0.001383 0.003616 0.000222 0.004874 -0.000392 0.000334 0.001520 -0.001424 -0.000816 -0.002278 0.002062 -0.004023 0.002858 0.000261 0.003626 0.006289 0.002315 -0.003719 -0.000766 -0.004949 -0.003160 0.004033 0.004053 0.002172 -0.006279 0.008702 0.003222 0.015731 -0.013390 0.006993 0.013213 0.021914 -0.009607 -0.017170 -0.018830
Row_89 -0.001251 0.000265 -0.000086 0.000387 0.000148 0.000284 0.000817 -0.000463 -0.001648 -0.000021 -0.000388 0.000092 -0.000660 -0.000371 0.000347 0.000265 -0.000356 0.001758 0.003553 -0.002371 -0.000929 -0.001015 -0.000761 0.000927 -0.004271 0.001003 0.003589 0.000504 -0.001215 0.006175 0.010872 -0.001334 0.012266 -0.003104 0.000181 -0.011018 0.019190 -0.025094
Row_90 -0.000363 0.000007 0.001646 0.000020 0.001123 -0.000651 0.002799 0.003960 0.008266 0.006873 -0.002227 -0.005746 0.003160 0.008175 -0.003359 0.006044 -0.005922 0.003537 -0.003258 0.007071 -0.000018 -0.012203 0.002401 0.000329 -0.007432 0.013433 0.006661 -0.006856 0.001526 -0.011137 -0.006642 0.010091 0.027684 -0.060725 -0.063542 -0.007747 0.291230 -0.141280
Row_91 0.001257 -0.000271 0.000165 -0.001099 -0.003972 0.000158 -0.004291 0.000281 0.002807 0.000252 0.001664 -0.000653 0.001622 -0.002974 0.002340 0.000253 -0.000659 -0.003153 -0.005920 -0.000466 -0.002513 0.000754 -0.000172 -0.000496 -0.007834 -0.003357 -0.005532 0.007656 -0.010739 0.007223 0.003864 0.014472 0.025043 -0.001573 0.007138 -0.013390 -0.041125 -0.002148
Row_92 -0.000387 0.000090 0.000464 0.000261 0.000856 0.000074 0.000272 0.000295 0.000619 -0.000068 -0.000180 0.000488 0.000117 -0.000433 -0.001556 -0.000070 -0.001248 -0.001512 0.000521 -0.000136 0.000647 -0.002241 -0.005456 0.001563 -0.000130 0.002235 0.004141 0.000207 0.004260 0.012330 0.020863 -0.008351 -0.008831 0.000313 0.008356 0.001783 0.046089 -0.022597
Row_93 0.000115 -0.000041 0.000347 -0.000204 0.000814 -0.000039 -0.000164 -0.000327 -0.000260 0.001037 -0.002062 0.002668 -0.001825 0.001382 0.000647 -0.001070 -0.003900 0.002924 0.000822 0.001953 -0.002918 -0.001883 -0.000927 -0.000651 -0.004641 -0.003485 -0.007079 0.002408 -0.000760 0.008905 0.015666 -0.003360 0.018611 0.023260 0.026019 -0.012097 0.014849 -0.009532
Row_94 0.001816 -0.000349 0.000342 -0.001766 -0.001823 -0.000542 0.005113 0.000089 -0.001462 0.001797 -0.002209 0.000190 0.006535 -0.000511 -0.000360 -0.001683 0.005836 0.001738 0.004196 -0.001255 0.012432 -0.002432 0.002479 0.006002 0.012879 -0.003026 -0.008325 -0.005996 0.018223 0.009159 0.003629 -0.006056 0.021859 0.041401 0.047900 -0.027811 -0.079708 0.015411
Row_95 -0.000955 0.000145 0.000543 0.000592 -0.005538 0.000565 0.001062 0.000838 -0.000446 -0.000734 0.002494 -0.001500 0.005474 -0.002098 0.001562 0.001590 0.008444 -0.002186 -0.003105 -0.001171 0.006350 0.000482 0.002432 -0.001362 0.008239 0.005399 -0.008833 -0.004192 0.009194 -0.003857 -0.010833 -0.004494 0.033891 0.017994 0.044036 -0.026447 -0.072822 0.029939
Row_96 0.000962 -0.000168 0.000617 -0.000540 -0.004801 0.001029 0.000511 0.001639 -0.000267 0.001675 -0.001509 0.002435 0.004615 -0.001422 0.004143 0.001222 0.001811 0.000173 -0.002257 0.001228 0.003771 0.001361 0.007660 -0.001106 0.000703 -0.001896 -0.012553 0.000879 0.000049 -0.007317 -0.018566 0.005557 0.026441 0.018859 0.035942 -0.018524 -0.048890 0.020824
Row_97 -0.000203 0.000066 -0.000394 0.000347 -0.000056 -0.000050 -0.000443 0.000144 0.000583 0.000355 -0.000432 0.000972 -0.000291 -0.000933 -0.000444 0.001502 -0.002676 0.000018 -0.001136 -0.000567 -0.001026 -0.000684 -0.006056 -0.000711 -0.005659 -0.001355 -0.000422 0.006449 0.002873 0.010183 0.021346 -0.007882 -0.007453 0.000124 0.011690 0.005544 0.019612 -0.015355
Row_98 -0.000766 0.000210 -0.001175 0.000880 -0.006402 0.000816 0.000306 -0.000571 -0.001253 -0.000945 0.001883 0.000030 0.002866 -0.000687 0.001875 0.000257 0.005136 -0.000464 -0.004437 0.000979 0.002750 -0.000279 0.001345 -0.000001 0.004634 -0.002532 -0.012444 -0.000631 0.005885 0.000074 0.001016 -0.003232 0.012840 0.000480 0.028608 -0.008296 -0.064844 0.007882
Row_99 0.000602 -0.000211 0.001557 -0.001111 -0.001810 -0.002348 0.006652 -0.001734 -0.010843 -0.001145 0.000560 0.005009 0.006495 -0.001212 0.002479 -0.005700 0.005892 0.005167 -0.000449 -0.011651 0.026292 -0.004791 0.003077 -0.000525 0.004551 -0.000026 -0.031334 0.028209 0.032944 0.003761 -0.021437 -0.034281 -0.018497 0.055856 0.100976 -0.019805 -0.086040 -0.001091
Row_100 0.000175 -0.000001 -0.001343 0.000078 0.003463 -0.000235 -0.000462 0.000571 -0.001930 -0.001083 -0.000618 0.001235 -0.002621 0.000823 0.001051 -0.000130 -0.001504 0.002471 0.002020 0.000336 -0.001962 -0.001863 -0.002804 -0.001680 -0.005067 -0.002835 -0.002537 0.001981 0.006391 0.012145 0.019213 -0.010243 0.012761 0.003534 0.008809 -0.007805 0.036071 -0.002645
Row_101 -0.001165 0.000352 -0.003185 0.001606 -0.000898 0.000307 0.002799 -0.003475 0.002413 -0.000804 0.000685 0.000836 -0.002738 -0.000385 -0.010357 -0.000132 -0.005555 0.000536 -0.005717 0.002126 -0.004299 0.009294 -0.011903 0.007365 -0.010186 0.006987 -0.001291 -0.000872 -0.024171 -0.011888 -0.011503 0.014658 0.023869 -0.021919 -0.037032 -0.003892 -0.100052 -0.032198
Row_102 0.000386 -0.000070 -0.000528 -0.000287 0.002364 0.000234 0.001710 0.000362 -0.002113 -0.000511 -0.000312 0.000478 -0.001718 0.001251 0.000333 0.002279 -0.002134 0.003766 0.001047 -0.003286 -0.002262 -0.000529 -0.003299 -0.003512 -0.010977 -0.003445 -0.003056 0.009372 0.003311 0.008915 0.016511 -0.010593 0.008726 0.012879 0.015189 -0.004263 0.039103 -0.005737
Row_103 0.000353 -0.000090 0.000633 -0.000319 -0.004323 0.001114 -0.001168 0.000768 0.000720 0.000225 0.000310 0.001145 0.003332 0.000312 0.004393 -0.000818 0.002736 -0.001253 -0.005129 0.002675 0.001142 -0.001816 0.009668 -0.000594 0.004730 -0.003267 -0.014135 -0.001833 -0.001115 -0.002182 -0.012995 0.008997 0.026423 0.007806 0.031011 -0.017449 -0.067426 -0.000099
Row_104 -0.000770 0.000221 -0.000957 0.000822 -0.000223 0.000297 0.002166 -0.002229 -0.000534 -0.000569 0.000780 -0.001135 -0.002896 0.001452 -0.003140 0.000213 -0.000582 0.001880 0.001794 0.000442 -0.004851 0.000733 -0.003185 -0.000010 -0.001172 0.001380 -0.000719 -0.000255 -0.005260 0.001391 0.009383 -0.000320 0.014148 0.017735 0.021098 -0.005953 -0.018629 0.020322
Row_105 -0.000627 0.000133 0.000510 0.000502 0.001196 -0.000071 -0.000364 0.000009 -0.000033 -0.000449 -0.000230 0.000037 -0.000745 0.000010 0.000193 -0.001918 -0.001648 0.001645 0.001427 -0.001278 0.000451 -0.005654 -0.002452 0.000504 -0.003490 -0.000438 0.001208 0.003110 0.005485 0.016425 0.023569 -0.010472 -0.000797 -0.001046 0.009944 -0.004042 0.091854 -0.016206
Row_106 -0.002147 0.000431 -0.000808 0.000206 -0.001604 -0.000252 0.002091 -0.000415 -0.004129 -0.000151 -0.000513 0.001503 0.004042 0.001074 0.004902 -0.000839 0.007092 0.001437 -0.000876 0.000624 0.008956 -0.002099 0.012647 -0.000453 0.011316 -0.008525 -0.018669 -0.004879 0.017723 -0.009358 -0.028259 -0.005751 0.011269 0.012911 0.050582 -0.010309 -0.082901 0.010286
Row_107 -0.001886 0.000472 0.001488 0.000929 0.001174 -0.000007 0.000468 0.000636 0.001338 0.001881 -0.001366 -0.000552 -0.000344 -0.000604 0.000103 -0.000732 -0.000937 0.003396 0.003950 0.000253 -0.001715 -0.004575 -0.000757 0.001006 0.000266 0.001638 0.001014 -0.000334 -0.000013 0.010282 0.019897 -0.001281 0.002101 0.011599 0.018380 -0.006716 0.054216 -0.022784
Row_108 0.000945 -0.000218 -0.001996 -0.000316 0.000663 -0.000210 -0.000798 0.001122 0.000881 -0.000052 0.000234 -0.001386 0.000462 -0.003503 -0.000599 0.001909 -0.000288 -0.001160 0.001252 -0.002609 -0.000051 0.001214 -0.005827 0.002092 -0.003547 0.001369 0.005708 0.004405 -0.001929 0.013317 0.017396 -0.002154 -0.001564 0.011302 0.006193 0.005018 0.041684 -0.023970
Row_109 -0.000213 0.000138 -0.002427 0.000811 0.003458 -0.002644 0.012298 -0.001779 -0.004615 0.000661 -0.001498 0.000129 0.008453 0.001586 -0.003928 0.002625 0.011652 0.000519 0.001176 -0.000960 0.015976 -0.005212 0.001999 0.005408 0.021471 -0.009752 -0.016660 -0.001898 0.024714 -0.000891 -0.007748 0.000989 -0.006532 0.003897 0.062836 -0.020142 -0.073521 0.035016
Row_110 -0.001513 0.000316 -0.000692 0.000664 0.000943 -0.000143 -0.001434 -0.000707 -0.001559 -0.000255 -0.001771 0.002709 -0.001212 0.000148 0.000061 -0.002997 -0.002159 0.000080 0.002143 0.002665 0.000705 0.000405 0.001088 0.003960 0.005943 0.000164 -0.002898 -0.005132 -0.003096 -0.003493 0.006328 0.001056 0.008730 0.022142 0.027161 -0.008370 -0.072166 0.053928
Row_111 -0.000214 0.000033 0.000552 -0.000027 0.000794 -0.000240 -0.001201 0.000360 -0.000404 -0.000751 0.001129 -0.000896 0.000412 -0.001413 0.001481 -0.000661 0.002496 0.000798 -0.001267 -0.001668 0.003171 -0.000019 0.002517 0.000487 0.001401 -0.003251 -0.006876 -0.000897 0.006101 -0.007194 -0.004935 -0.008101 0.003469 0.016258 0.023615 -0.002668 -0.063564 -0.002264
Row_112 -0.000328 0.000020 0.001633 -0.000034 0.000744 0.000194 0.001364 -0.000904 -0.000782 0.000160 -0.000458 0.000855 -0.001182 0.000879 -0.002054 -0.001411 -0.000542 0.001295 0.001464 0.000665 -0.000740 -0.000119 -0.003858 0.002146 0.001655 -0.000964 -0.002370 -0.002766 -0.000184 0.006485 0.017346 -0.001675 0.006920 0.016756 0.019934 -0.009009 0.009519 0.004839
Row_113 0.000243 -0.000041 -0.000547 -0.000079 -0.001290 0.000113 -0.001174 -0.001135 -0.001427 -0.000723 0.000962 -0.000679 -0.002615 -0.000552 0.001937 -0.000324 -0.000203 0.002847 0.000213 -0.000923 -0.005594 -0.000037 0.001707 -0.000970 -0.008561 -0.003584 -0.007724 0.002532 -0.008299 0.004509 0.006111 0.009049 0.041626 -0.002508 0.009972 -0.024612 -0.028217 -0.034471
Row_114 -0.003334 0.000694 0.002380 0.001876 -0.000435 0.000123 0.000415 -0.001504 -0.000518 -0.000880 0.000911 -0.002353 -0.000528 -0.000576 -0.000939 -0.004198 0.002460 0.004744 0.001095 -0.002815 0.001580 -0.005064 -0.000057 0.005421 -0.001769 -0.003652 -0.004226 -0.003252 -0.003092 0.006035 0.025984 0.000687 0.010771 -0.016720 0.007880 -0.009908 0.035753 -0.014751
Row_115 -0.001879 0.000427 0.001252 0.000972 -0.000892 0.000214 -0.000446 0.000565 -0.001797 0.002022 -0.002334 0.004798 -0.000778 -0.000987 0.002373 0.001996 -0.001144 0.001661 0.002159 0.002905 -0.003168 -0.000319 -0.003104 -0.002936 0.000704 -0.002714 -0.005361 -0.002225 0.001669 0.002508 0.016560 -0.005715 0.000836 0.003366 0.017089 -0.007337 0.023078 -0.002302
Row_116 -0.000181 -0.000029 0.001754 -0.000167 0.001583 0.000088 0.001083 -0.000266 -0.000243 -0.000972 0.000320 0.000077 0.000192 0.002042 -0.001599 -0.002786 0.000013 0.000286 -0.001098 -0.000746 0.000977 -0.003169 -0.000788 0.004807 0.001417 -0.002833 -0.003416 -0.002516 -0.001692 0.007915 0.018191 0.001690 0.012784 0.014316 0.015943 -0.009719 0.041456 -0.008161
Row_117 -0.000892 0.000205 0.001304 -0.000099 0.000539 -0.000352 0.003664 0.000172 -0.002398 0.000530 -0.001049 0.001170 0.003587 -0.000178 -0.000426 0.000539 0.005286 -0.000639 0.001611 -0.000299 0.006149 -0.000806 0.000399 0.002580 0.012065 -0.002907 -0.003878 -0.006230 0.008281 -0.003096 -0.001423 -0.003525 0.000344 0.007424 0.021831 0.003734 -0.183810 0.017213
Row_118 0.003197 -0.000793 -0.001237 -0.002653 0.009600 -0.003362 -0.008850 0.002565 0.006662 -0.001618 -0.000162 -0.000529 -0.005877 0.005173 0.004617 -0.003416 -0.007997 0.002376 -0.009641 0.004993 -0.007173 0.002243 0.009692 -0.001043 -0.008922 -0.006820 -0.016527 0.003730 -0.008865 0.025269 -0.006499 0.008321 0.022099 -0.017036 0.011892 -0.006056 -0.042008 -0.040295
Row_119 0.000449 -0.000075 -0.000451 -0.000076 -0.013691 0.001915 0.002749 -0.000082 -0.003375 -0.001228 0.002131 -0.000093 0.009760 -0.000805 0.003547 -0.002650 0.011611 -0.001975 -0.003011 0.000472 0.012028 -0.000756 0.008359 0.003999 0.014747 0.003176 -0.007669 -0.006854 0.008180 0.012011 -0.009944 0.007831 0.029925 -0.032196 0.015439 -0.020212 -0.067125 0.020259
Row_120 -0.000299 0.000047 0.000288 0.000104 0.003048 -0.000486 -0.004681 0.000881 0.001373 -0.001144 0.001593 -0.000712 -0.001216 -0.000176 0.004920 -0.000337 0.001501 0.000858 -0.005037 0.000314 -0.001190 -0.000802 0.009814 -0.002658 -0.000802 -0.002119 -0.016987 -0.003881 0.004045 -0.009471 -0.019565 -0.005879 0.037182 0.023051 0.042416 -0.028364 -0.013239 -0.018767
Row_121 -0.000885 0.000236 -0.001112 0.000519 0.003070 -0.000745 -0.004315 0.000496 0.002407 0.000655 -0.001573 0.000009 -0.004051 -0.001455 0.000823 -0.002533 -0.005872 0.000435 0.005780 0.002312 -0.002428 -0.004577 -0.001851 -0.003223 -0.000923 0.003835 0.011426 0.003659 0.008675 0.012910 0.016091 -0.009697 -0.028009 0.013354 0.015313 0.011848 0.038402 0.016519
Row_122 0.000321 -0.000011 0.002935 -0.000504 -0.000295 0.001116 0.002067 -0.000277 0.001448 0.001932 -0.000449 -0.000651 0.001196 0.000910 -0.001781 0.001038 -0.001648 -0.002312 0.002836 0.000354 0.002703 0.001723 0.003497 0.000035 0.003124 0.010833 0.020378 0.007193 -0.001276 -0.026864 -0.025983 0.004398 -0.054474 -0.003241 -0.053658 0.035896 0.229325 0.008741
Row_123 0.000905 -0.000239 -0.000423 -0.000845 -0.000284 0.000354 0.000514 0.000163 -0.001453 -0.000384 -0.000059 0.002617 0.000203 0.001179 0.000837 0.002195 -0.001139 -0.002918 0.000022 -0.001187 -0.002014 -0.001727 -0.002283 -0.000759 -0.003339 0.000769 0.003414 0.001670 0.001506 0.014373 0.015217 -0.003079 0.005677 0.010077 0.004069 -0.006889 0.106930 -0.023158
Row_124 0.001364 -0.000152 0.000254 -0.000741 -0.004557 0.000151 0.000312 -0.000372 -0.002931 0.000748 0.000803 0.001554 0.000619 -0.000623 0.003314 0.004017 -0.001070 -0.001178 -0.000030 -0.003394 -0.000803 -0.000514 -0.006124 -0.005399 -0.010918 0.001454 0.006261 0.004986 0.022124 0.007795 0.017307 -0.020633 -0.009527 0.006024 0.003448 0.009267 -0.099347 0.063850
Row_125 -0.001098 0.000412 0.000911 -0.000049 0.000893 0.000188 0.001239 0.000033 0.000287 0.000838 -0.000073 0.000250 -0.001589 0.002045 0.000444 0.002219 -0.001596 0.000527 0.001419 0.000208 -0.006920 -0.002499 -0.000564 -0.004095 -0.001347 -0.001870 0.005805 0.002882 -0.002764 0.008730 0.016315 -0.001891 -0.029561 0.005763 0.005246 0.019999 -0.070422 -0.036710
Row_126 -0.001050 0.000283 -0.000401 0.000298 -0.005306 0.000129 -0.006807 -0.001933 0.003157 0.000447 0.001061 -0.001716 -0.002557 -0.001852 0.006057 -0.005317 -0.002414 0.002163 -0.001124 0.003284 -0.001247 -0.005651 0.008149 -0.004090 -0.001550 -0.006682 -0.007262 0.004048 0.001307 0.007363 0.008337 0.000032 0.003072 -0.012555 0.010660 -0.000746 -0.101646 -0.057257
Row_127 0.002513 -0.000414 0.001556 -0.001919 -0.002441 0.000078 -0.000728 -0.003140 0.000921 0.001688 -0.002701 0.001334 -0.003458 0.000943 -0.002465 -0.003631 -0.003364 0.001503 0.000248 0.005322 -0.000911 0.003706 -0.005190 0.002980 0.000455 -0.009736 -0.005818 -0.009051 -0.005443 0.007277 0.023252 0.003008 0.018265 -0.024596 -0.046982 -0.001250 -0.134947 0.041691
Row_128 -0.002415 0.000315 0.000770 -0.000547 0.000232 -0.000400 -0.000633 0.001164 0.004854 0.002042 -0.002247 -0.000801 0.001224 -0.000301 0.001444 0.000760 -0.002104 0.000174 0.003372 0.002534 -0.003365 -0.002750 0.004514 0.000185 -0.001836 -0.001299 0.007948 -0.006559 -0.002936 0.008468 0.005786 0.004168 0.033712 -0.020755 -0.038443 -0.006897 -0.090824 -0.007415
Row_129 0.000196 -0.000045 0.000807 -0.000165 -0.000441 0.000831 0.002166 -0.001145 -0.004930 -0.000940 0.001618 0.000346 0.000011 0.001339 -0.001104 0.000110 -0.001809 0.000482 -0.003072 -0.005796 0.003638 -0.001375 -0.008640 0.004914 -0.019870 -0.002209 0.003157 0.008548 0.006528 0.005898 0.028436 -0.000529 -0.024572 -0.042125 -0.049743 0.023370 -0.145243 0.031418
Row_130 0.000316 -0.000050 -0.000583 -0.000017 0.004989 -0.000987 0.000234 -0.000337 0.001593 -0.002008 0.001865 -0.003942 -0.003719 0.001552 -0.002206 -0.002633 -0.004906 0.003979 0.004326 -0.003897 -0.000115 -0.002294 -0.001105 0.000296 -0.015373 0.005004 0.007013 0.006441 -0.004628 0.015532 0.020356 -0.000201 0.014292 -0.018347 -0.007244 -0.006549 -0.132317 -0.020424
Row_131 -0.000956 0.000263 0.000075 -0.000235 -0.001787 0.000556 0.002109 -0.002135 -0.004021 0.000280 -0.001683 0.001530 -0.001383 -0.000253 -0.002425 -0.001847 -0.001331 0.000597 0.005557 -0.001657 0.000554 0.005361 -0.002110 0.004407 0.001065 0.000494 0.007003 -0.002097 -0.011428 -0.004871 -0.006665 0.006908 -0.011284 0.008791 -0.009988 0.010983 -0.143529 0.011454
Row_132 0.000200 -0.000056 -0.000344 0.000052 -0.000333 -0.000187 -0.000786 0.000519 0.000393 0.000980 -0.000298 0.001221 -0.001311 -0.001016 -0.000648 0.003376 -0.001719 -0.000095 -0.001325 0.000488 -0.009808 0.005271 -0.003943 -0.000998 -0.006204 -0.000703 -0.000373 0.001370 -0.019263 0.000435 -0.004355 0.012992 0.021280 -0.032034 -0.039187 0.002910 -0.131718 -0.050799
Row_133 0.001318 -0.000202 -0.001692 0.000136 0.008534 -0.003695 -0.006210 0.003699 0.005369 -0.001969 0.001885 -0.000180 -0.004296 0.000709 -0.001724 0.000563 -0.004533 0.000078 -0.002982 0.002007 -0.008513 0.007486 -0.002773 -0.002808 -0.009468 0.012364 0.007664 -0.000341 -0.013770 0.008975 -0.021201 0.007602 0.034087 -0.030311 -0.035104 -0.008278 -0.181931 0.012143
Row_134 -0.000600 0.000198 0.000464 -0.000015 0.003326 -0.001839 -0.004866 0.001500 0.004458 0.000987 0.000654 -0.000094 -0.005584 -0.004435 -0.005244 0.002467 -0.003438 -0.000922 0.002243 0.002868 -0.011477 0.011888 -0.015063 -0.001892 0.000189 0.009394 0.013353 -0.000182 -0.021743 0.002249 -0.004996 0.009212 -0.002182 -0.012795 -0.031975 0.013271 -0.127757 0.002235
Row_135 -0.000734 0.000182 0.001526 -0.000637 0.001517 0.000105 0.000768 0.001155 -0.001911 0.000486 -0.003479 0.003074 0.002042 0.000169 0.001034 0.000819 -0.003002 -0.001517 0.002742 -0.000946 0.001523 0.001130 0.000687 0.003224 -0.002523 0.000439 0.009798 -0.002832 -0.008314 -0.000295 -0.005937 0.008460 -0.004173 -0.007214 -0.036477 0.014164 -0.129661 -0.025166
Row_136 0.000111 -0.000040 -0.000848 0.000243 -0.000245 0.001016 0.004132 -0.002498 -0.001319 -0.000291 0.000456 -0.000977 -0.001213 0.003412 -0.001444 0.000890 -0.001848 0.003025 0.003110 -0.004044 -0.000727 -0.002556 0.001267 0.000454 -0.008075 -0.000593 0.008331 0.002256 -0.002036 0.006660 0.006559 -0.001856 -0.004203 -0.025194 -0.031329 0.016941 -0.049310 -0.101576
Row_137 -0.000748 0.000149 0.000008 -0.000053 -0.002061 -0.000275 -0.003434 -0.000143 0.002367 0.000614 -0.000416 -0.000289 -0.000617 -0.001231 0.002982 -0.000997 -0.001675 0.000415 -0.000367 0.001537 -0.001950 -0.002770 0.002772 -0.001614 -0.002200 -0.006762 0.001750 -0.000882 0.000558 0.003096 0.008950 -0.001440 -0.001784 -0.028707 -0.040344 0.018491 -0.179223 -0.016041
Row_138 0.002126 -0.000479 -0.001412 -0.000863 -0.002530 0.000278 0.001039 0.000170 -0.000093 0.001583 -0.002261 0.002597 0.001442 -0.002064 -0.001111 0.004371 -0.004024 -0.000651 -0.001917 -0.000563 0.002079 0.007239 -0.008345 -0.002159 -0.004293 -0.002736 0.003522 0.008366 0.001660 -0.007417 -0.000236 -0.003857 -0.038493 0.005874 -0.012440 0.035061 -0.047651 0.031638
Row_139 -0.000497 0.000079 -0.000520 0.000236 -0.000564 0.000351 0.001281 -0.000276 -0.001876 -0.000597 0.000976 0.000209 0.000173 0.001158 0.000452 0.000806 0.001481 0.000742 -0.002714 -0.001289 0.000061 -0.001313 -0.001075 0.001191 -0.005485 -0.006319 -0.003759 -0.000313 0.002884 -0.002549 0.008356 -0.002406 0.009881 -0.028847 -0.033173 0.006903 -0.126007 0.007007
Row_140 0.002433 -0.000329 -0.000213 -0.001883 -0.000557 0.000385 0.001971 -0.001485 0.000072 -0.000244 0.000161 0.000988 -0.001017 0.002343 -0.004158 0.000419 -0.004607 -0.001354 -0.004426 0.000351 -0.000220 0.004600 -0.006548 -0.000784 -0.009264 -0.006079 -0.001536 0.005137 -0.000400 -0.000895 -0.000871 -0.000214 -0.009163 0.009474 -0.015284 0.011184 -0.075979 0.082868
Row_141 0.001955 -0.000550 0.000931 -0.001100 0.000838 0.000117 0.001191 -0.000081 -0.004146 -0.000203 0.000652 0.000975 -0.001189 -0.000991 -0.002328 0.001989 0.000799 -0.001514 0.000181 -0.002729 -0.002187 0.006649 -0.008857 0.002065 -0.005115 -0.000401 0.001010 0.003424 -0.008156 -0.003914 -0.002667 0.000646 -0.001551 0.007442 -0.009154 0.010527 -0.210435 0.005638
Row_142 0.002121 -0.000762 -0.000219 -0.001601 0.003501 -0.000607 -0.000320 0.000361 -0.001447 0.000130 -0.001157 0.001041 -0.001604 -0.001472 -0.003898 -0.000412 0.002270 -0.001739 0.000058 0.003834 0.002107 0.007958 -0.011887 0.004734 0.012862 -0.007729 -0.004229 -0.009906 0.006135 -0.002789 0.002354 -0.010487 -0.011826 0.008933 -0.015732 0.008317 -0.152895 -0.033558
Row_143 -0.002348 0.000593 0.001224 0.000969 -0.005388 0.001171 -0.002489 0.000472 -0.000216 -0.000943 0.001770 0.000805 0.002771 -0.000447 0.005585 -0.000662 0.002035 -0.000270 -0.007233 -0.000520 0.001742 -0.002022 0.008417 -0.003971 0.000062 -0.000649 -0.016315 0.009128 0.003708 -0.001662 -0.010490 -0.002168 -0.008027 0.011536 0.064088 0.006424 -0.081019 0.016414
Row_144 0.000131 -0.000035 -0.000285 -0.000029 0.000328 0.000199 0.000405 0.001111 -0.001856 0.000254 -0.001209 0.002878 0.000982 -0.000936 0.000656 0.001594 0.002132 -0.001174 -0.000485 0.002197 -0.001570 0.001046 -0.006079 0.003725 0.007599 -0.006233 -0.006646 -0.005429 -0.004413 0.008674 0.021424 0.000736 -0.009343 0.004483 0.008818 0.005106 -0.002857 0.013530
Row_145 0.000162 -0.000016 -0.000727 -0.000001 -0.001258 0.000098 0.003360 -0.000126 -0.002810 0.000383 -0.001240 0.001068 0.002234 -0.000574 0.000378 0.000643 0.002897 0.002514 0.001151 -0.001029 0.004441 0.001428 0.002219 0.002015 0.002360 -0.003880 -0.010373 0.000083 0.001384 -0.007633 -0.007339 -0.000851 0.017015 0.030759 0.045165 -0.010913 -0.060738 0.058707
Row_146 0.000160 -0.000302 0.002146 0.000525 0.000445 -0.000757 -0.004309 0.000730 -0.010837 0.002532 -0.002233 0.005775 -0.006366 -0.000106 -0.001443 -0.005038 -0.008042 0.005335 -0.015596 -0.001831 0.000528 0.011282 -0.031272 0.006072 -0.036584 -0.012270 -0.058642 0.009358 0.000404 0.027155 0.033120 0.024432 0.087095 0.032700 -0.019015 -0.017430 -0.081234 -0.054297
Row_147 -0.000476 0.000116 0.000130 0.000346 0.001833 -0.000192 -0.001575 0.000777 -0.001939 -0.000530 -0.001145 0.004316 -0.000803 -0.000708 -0.000687 0.001014 -0.002681 -0.003683 -0.001061 0.000595 -0.001124 0.003469 -0.005481 0.001089 0.001783 0.004787 0.000011 0.000759 -0.003626 -0.003621 0.009210 -0.002597 0.005594 0.036001 0.049519 -0.001673 -0.109990 0.041459
Row_148 -0.003390 0.000690 0.001097 0.000530 0.000660 -0.000597 0.008166 -0.000848 -0.003925 0.000938 -0.001915 0.001389 0.004352 0.001930 -0.002430 0.000539 0.006968 0.000212 0.005298 0.000493 0.009752 -0.002464 0.000788 0.002750 0.017914 -0.001120 -0.002289 -0.010202 0.019722 -0.000198 0.000560 -0.007753 0.002983 0.005837 0.032557 -0.012465 -0.119523 0.023753
Row_149 0.000199 -0.000073 0.000012 -0.000066 -0.001286 0.000512 0.003546 -0.000511 -0.002369 -0.000806 0.001634 -0.001550 0.001522 -0.000604 -0.001789 0.001285 0.005191 -0.000865 0.003319 -0.004127 0.001938 0.000610 -0.002621 0.002575 0.007942 0.002961 0.009743 -0.002596 0.003792 0.007546 0.006561 -0.004872 -0.033155 0.005573 0.002472 0.017864 -0.004579 0.029107
Row_150 0.000328 -0.000111 0.000422 -0.000352 -0.001576 0.000953 0.002540 -0.003766 -0.004262 -0.001629 0.001236 -0.000432 -0.002468 0.001319 -0.001779 -0.000378 0.001155 0.001769 0.004869 -0.004254 -0.001441 0.000959 -0.003629 -0.000570 -0.000975 0.003500 0.006701 0.001330 0.002388 0.010537 0.011788 -0.007263 -0.008124 0.008225 0.005734 0.000420 0.076758 0.000039
Row_151 0.000231 -0.000050 0.001342 -0.000271 0.001512 -0.000096 0.001172 -0.000183 0.000855 0.000328 -0.001096 -0.000198 -0.000548 0.001649 -0.000268 -0.000788 -0.002704 0.002389 0.001990 -0.000319 -0.000436 -0.001675 0.004710 0.000631 -0.004535 -0.000849 0.004060 -0.000366 -0.003051 -0.002643 -0.005908 0.003064 0.007272 0.001498 -0.012494 0.003260 -0.062314 -0.023489
Row_152 0.000044 -0.000097 -0.001819 0.000576 0.005061 -0.001239 -0.004945 0.002641 0.001175 0.000279 -0.002498 0.000803 -0.000830 -0.000266 0.006649 -0.001129 -0.004561 0.000431 0.005218 -0.001078 -0.000141 -0.002340 0.014690 -0.002653 -0.006532 0.002122 0.011110 -0.000880 0.000561 0.002658 -0.024718 0.002529 0.005204 0.026836 -0.014770 0.001519 -0.073442 -0.040996
Row_153 -0.000096 -0.000058 0.001879 -0.000218 0.006818 -0.001509 0.005132 -0.000362 -0.004483 -0.000250 -0.000254 0.000635 0.004376 -0.001741 -0.001829 -0.000512 0.007479 -0.000258 0.001221 -0.004778 0.013997 -0.003689 -0.001578 0.004529 0.012284 -0.005962 -0.013192 -0.000369 0.018750 0.000578 0.003277 -0.005137 0.005405 0.032084 0.069476 -0.011411 -0.096010 0.041047
Row_154 0.000715 -0.000192 0.001367 -0.000825 0.002217 0.000701 0.000436 0.005817 0.001193 -0.001587 0.000232 -0.001452 0.001389 -0.000523 -0.000010 -0.002152 -0.000029 -0.006100 -0.000241 0.000537 0.000486 -0.008928 -0.000125 0.001927 -0.000302 -0.004782 0.007840 -0.010514 0.000547 0.000653 0.006700 -0.000586 -0.006068 -0.051926 -0.039018 -0.013249 0.325657 -0.010909
Row_155 0.000383 -0.000094 0.000316 -0.000150 0.001107 0.000399 0.002306 -0.003123 0.004400 -0.001773 0.000719 -0.004648 0.000026 0.006197 -0.006094 0.000610 -0.004800 -0.000811 -0.003754 0.000311 0.000937 -0.002826 -0.003657 -0.007393 -0.006809 0.012511 0.010871 0.007410 0.004367 -0.012774 -0.014116 -0.013608 -0.016055 -0.018476 -0.047281 0.011542 0.197803 -0.047376
Row_156 -0.000974 0.000276 0.001999 0.000237 -0.001531 -0.000129 -0.000423 0.001556 0.001006 0.001059 -0.000317 -0.000013 0.003416 -0.002284 0.001256 -0.001365 0.002901 -0.000755 0.000233 -0.000443 0.004264 -0.005516 -0.000688 0.004655 0.008903 -0.001300 -0.002472 -0.004388 0.005076 0.009658 0.018262 -0.008132 -0.020862 0.020794 0.030986 0.007907 0.007714 -0.022427
Row_157 -0.000749 0.000183 -0.001434 0.000420 -0.002058 -0.000523 -0.000473 -0.002234 0.004715 0.002772 -0.000556 -0.000780 -0.000514 -0.002884 -0.004655 -0.000548 -0.003185 -0.002288 -0.000715 0.002927 0.000962 0.003167 -0.002332 0.002665 0.003021 0.002755 0.012686 0.009493 -0.014984 -0.019228 -0.001319 0.026713 -0.074041 -0.021859 -0.037917 0.024533 0.143265 0.146307
Row_158 -0.000299 0.000078 -0.000627 0.000213 0.000101 0.000306 0.000314 -0.000036 0.001174 0.001257 -0.000307 -0.001218 0.000003 -0.001655 -0.001080 0.001120 -0.001455 -0.003035 0.002421 0.000481 0.000387 0.001846 -0.000088 -0.001141 0.000518 0.009734 0.011869 -0.001977 -0.001007 -0.006479 -0.007676 0.000776 -0.020223 -0.034089 -0.034665 0.006787 0.278596 -0.054968
Row_159 0.000173 -0.000059 -0.000343 0.000185 0.002075 -0.000095 -0.000903 0.000884 -0.000983 -0.001478 0.000112 -0.000937 -0.001884 0.000746 0.001941 -0.000487 0.000238 0.000444 0.003555 -0.000598 -0.003641 0.001170 0.006510 -0.004171 0.000909 0.003296 0.009437 -0.003791 -0.008621 -0.017504 -0.017796 0.009671 -0.007466 -0.000959 -0.029281 -0.003155 0.250658 -0.014161
Row_160 0.000143 -0.000014 -0.000862 0.000079 0.003122 -0.001299 -0.003263 0.002167 0.003266 0.000135 0.000109 -0.001224 -0.001207 -0.000220 0.002611 0.000872 -0.001051 0.002586 -0.001919 0.001408 -0.005699 0.001860 0.006153 -0.001063 -0.006239 0.000163 -0.009341 -0.002306 -0.009227 -0.002534 -0.010305 0.010028 0.053360 -0.000377 0.013538 -0.029560 -0.024067 -0.036496
Row_161 0.000774 -0.000232 -0.000693 0.000228 0.000409 -0.000622 -0.005551 0.001729 0.003246 0.001162 -0.000552 -0.000158 -0.000672 -0.002703 0.005023 -0.000153 -0.001661 -0.000851 0.000595 0.001664 -0.002261 -0.004231 0.006413 -0.003800 0.001614 -0.002686 0.002994 -0.002283 0.004519 0.000105 -0.004224 -0.006313 -0.021964 0.012508 0.005585 0.021679 -0.031480 -0.005938
Row_162 0.000125 -0.000050 0.000476 -0.000162 0.000870 0.000169 0.000678 -0.001349 -0.001396 -0.000916 0.001719 -0.000754 -0.003178 0.001049 -0.001442 -0.002131 0.002777 -0.000463 0.000287 0.001179 0.000996 -0.002226 -0.006018 0.002388 0.002768 -0.005687 0.006211 -0.008374 0.005508 0.007740 0.022219 -0.014531 0.006493 -0.049380 -0.050017 0.013738 -0.103975 -0.068089
Row_163 -0.000095 0.000009 0.000413 -0.000037 0.003711 -0.001137 -0.002869 0.001231 -0.000257 -0.001531 0.000843 0.000671 -0.003068 0.001238 0.002206 -0.000274 -0.001382 0.001512 -0.003287 0.000055 -0.004851 0.000979 0.001807 -0.001108 -0.006592 -0.003220 -0.010829 0.002314 -0.005662 0.001802 0.002912 0.003896 0.032242 -0.002783 0.017316 -0.013768 -0.047939 -0.058600
Row_164 0.001355 -0.000346 -0.000115 -0.000735 0.007253 -0.001325 -0.004392 0.002034 -0.001107 -0.002715 0.001309 0.000845 -0.003053 0.001296 0.004814 0.000333 -0.001720 0.001054 -0.004363 -0.003939 -0.004221 0.001014 0.006676 -0.001085 -0.009300 -0.003803 -0.011107 0.007720 -0.006578 -0.000639 -0.008650 0.001966 0.013313 0.013904 0.029795 -0.001078 -0.035169 -0.012060
Row_165 -0.000188 0.000070 -0.000848 0.000382 -0.000718 0.000616 0.002355 0.001254 0.000688 0.001496 0.000209 -0.002531 0.003135 -0.005477 -0.002852 0.003982 0.004434 -0.000215 0.005177 -0.003694 0.002013 0.001580 -0.009770 0.004468 0.003970 0.003613 0.011208 -0.003666 0.000736 0.012320 0.020863 -0.006285 -0.016284 -0.007684 -0.002948 0.009800 -0.013591 0.001285
Row_166 0.001173 -0.000350 0.000154 -0.001146 0.004446 -0.000943 -0.002771 0.001705 0.001495 -0.000470 0.000525 -0.000323 -0.003232 -0.000027 0.000846 0.000978 -0.001306 0.000277 -0.001659 0.001936 -0.006304 0.002432 -0.001557 -0.002592 -0.002787 -0.004600 -0.005238 0.000925 -0.004267 0.007900 0.007570 0.002357 0.009829 0.011409 0.009765 -0.004474 0.020157 -0.011570
Row_167 0.000202 -0.000056 -0.000279 0.000000 0.004740 -0.000355 -0.007156 0.000218 -0.000376 -0.000986 -0.004171 0.002998 -0.009342 -0.001868 -0.007149 -0.003308 -0.011240 0.001595 0.006930 -0.000521 0.005017 0.009367 -0.018979 0.006599 0.004257 0.001268 0.006980 0.003377 0.013562 -0.023743 -0.016111 0.000288 -0.045660 0.021815 0.032672 0.016031 -0.240392 0.005266
Row_168 0.000758 -0.000128 -0.001900 -0.000109 0.005324 -0.001073 -0.003991 -0.000012 -0.000536 -0.002371 0.001266 0.000736 -0.006060 0.003818 0.004912 0.000855 -0.005868 0.001331 -0.006732 -0.001248 -0.007045 -0.000156 0.012336 -0.007992 -0.016868 0.001733 -0.022103 0.009071 0.002145 -0.001665 -0.029650 -0.015573 0.029021 0.020787 0.071031 -0.011411 -0.104722 -0.025516
Row_169 -0.001371 0.000223 -0.000074 0.000876 -0.001110 0.001599 -0.005538 -0.000453 0.004904 0.000089 0.001082 -0.000998 -0.000619 0.000618 0.005913 -0.001317 -0.002378 0.002848 -0.009707 0.002785 -0.000703 -0.003246 0.014059 -0.005779 -0.004784 -0.004095 -0.027927 0.005484 0.009850 -0.002815 -0.026499 -0.010532 0.008496 0.000388 0.072513 -0.002584 -0.121905 0.040394
Row_170 -0.000314 -0.000006 0.002742 -0.000308 0.009841 -0.003301 -0.005935 0.003124 0.003889 -0.000540 -0.000824 0.000815 -0.005989 0.002000 0.001621 -0.000559 -0.008889 0.004607 -0.002857 -0.000006 -0.007103 0.004608 0.003705 -0.004200 -0.014980 0.007949 -0.009307 0.007696 -0.006085 0.008018 -0.010243 -0.001559 0.025879 0.000588 0.043432 -0.011066 -0.056046 -0.026813
Row_171 -0.000144 0.000041 -0.000673 0.000223 -0.005252 -0.001059 -0.003881 -0.000927 0.003164 0.001285 0.000552 -0.001020 -0.004006 -0.002478 -0.001857 0.002226 -0.001283 -0.001100 0.006502 0.000031 -0.002347 0.001626 -0.010047 -0.001106 0.010633 0.006043 0.015749 -0.002740 0.013954 0.002415 0.010147 -0.007086 -0.029315 0.028912 0.040014 0.011356 -0.063682 0.118783
Row_172 0.000559 -0.000161 0.000344 -0.000158 0.003738 -0.000487 -0.002910 0.002424 0.000165 -0.000844 0.000153 0.000801 0.001283 -0.000637 0.004118 -0.000060 0.000052 -0.003215 0.000733 -0.002961 0.000434 -0.004684 0.007356 0.000416 0.000636 0.004689 0.006164 0.000437 -0.001403 0.001514 -0.001304 -0.000540 -0.004056 0.035742 0.023231 0.001713 -0.047185 -0.010557
Row_173 0.000438 0.000232 -0.002318 0.000301 0.004789 0.000168 -0.001192 0.000703 -0.004072 -0.000309 -0.004721 0.001584 0.003192 -0.002077 -0.004155 0.000207 0.001783 -0.000873 -0.016479 0.006263 0.016104 0.007885 -0.029257 0.010312 0.012339 -0.032404 -0.053473 0.009901 0.025563 0.021095 0.018778 -0.042873 -0.067123 0.059747 0.010308 0.024545 -0.085944 0.097309
Row_174 0.002583 -0.000461 0.000173 -0.002668 0.002095 -0.000652 -0.002225 0.000829 0.002708 -0.000401 0.000858 -0.001632 -0.000932 -0.000660 -0.001374 -0.000667 -0.003279 -0.002874 -0.002831 -0.001128 -0.000850 0.001136 -0.005652 0.000072 -0.008380 -0.004677 0.003479 0.004742 0.002604 0.019569 0.016949 0.000474 0.002089 0.002834 -0.013919 0.000962 0.004337 0.029205
Row_175 0.001441 -0.000280 -0.000211 -0.001241 0.001117 0.000257 0.001467 -0.001124 -0.000281 0.000927 -0.001380 0.000041 -0.002591 -0.000398 -0.003501 -0.000073 -0.004136 0.001726 0.004251 -0.000907 -0.002304 0.004031 -0.007080 0.001084 -0.007187 0.002176 0.005006 0.003618 -0.004077 0.012842 0.015468 0.001226 0.012323 0.015806 0.008301 -0.008282 0.003494 0.020320
Row_176 -0.000417 0.000106 -0.000325 0.000212 -0.001147 -0.000420 -0.002571 -0.000591 0.005121 0.001894 0.000218 -0.002466 -0.001954 -0.001232 0.000066 0.001048 -0.003673 0.001198 -0.000619 0.001303 -0.004423 -0.001514 0.001614 -0.004253 -0.003510 -0.000165 0.005301 0.007602 -0.003784 -0.005387 -0.004289 0.001998 -0.026304 0.018129 0.011642 0.021242 -0.001500 0.051294
Row_177 0.000520 -0.000312 -0.002376 0.001623 0.001961 0.001740 0.003212 -0.001505 -0.001014 -0.001708 0.000387 -0.001021 -0.000721 0.005993 -0.002649 -0.002145 0.001623 0.001021 0.004054 -0.000461 -0.002852 0.000679 0.005119 -0.000836 0.006618 0.004918 0.017762 -0.008026 -0.009153 -0.013919 -0.023686 0.013918 -0.043287 -0.021414 -0.061094 0.022666 0.203774 -0.024919
Row_178 0.001275 -0.000394 -0.002264 0.001482 0.001666 0.000056 0.000028 0.002130 0.003250 0.000083 0.000320 -0.000578 0.000932 0.001642 -0.000587 -0.000658 -0.002446 -0.005794 0.000119 0.003573 -0.002015 -0.006449 0.005302 -0.000139 0.004357 0.007642 0.015974 -0.004453 -0.007952 -0.019395 -0.021426 0.016034 -0.043937 -0.028645 -0.065305 0.026913 0.207236 0.024365
Row_179 -0.000747 0.000190 0.001701 -0.000044 0.002226 -0.001141 -0.004620 0.002465 0.003033 -0.000136 0.001700 -0.002138 -0.000895 -0.004218 0.001405 -0.000953 0.002629 -0.001938 -0.000925 0.001244 -0.004107 -0.001463 -0.001592 0.001169 0.003855 -0.003069 -0.000414 -0.006023 -0.006293 0.006400 0.012263 0.003606 0.004106 -0.008278 -0.002208 0.000847 0.010894 -0.012299
Row_180 -0.001354 0.000402 -0.000121 0.000765 -0.003901 -0.000346 -0.004190 -0.000716 0.000545 -0.000074 0.000372 0.000876 -0.000758 -0.002897 0.001606 -0.001555 0.000354 -0.000627 -0.000992 0.000759 0.000582 0.001811 -0.000325 0.001678 0.007603 -0.000636 -0.003539 0.001776 -0.002729 -0.003851 0.003012 0.000228 -0.029863 0.024752 0.041328 0.017604 -0.016612 0.088518
Row_181 -0.000003 -0.000003 -0.000068 0.000032 -0.008520 -0.000367 0.000531 -0.001177 -0.000890 -0.000077 0.000812 -0.000267 0.004250 -0.002086 -0.000787 -0.001658 0.004964 -0.001303 0.001574 -0.001363 0.007589 0.000579 -0.002679 0.007534 0.014778 0.004463 0.002414 -0.004322 0.008551 0.014581 0.013521 -0.005535 -0.037230 0.013295 0.031786 0.013419 0.002554 0.034454
Row_182 0.000012 -0.000018 0.000584 -0.000176 -0.002557 0.000551 0.004186 -0.002105 -0.001469 0.000458 0.000124 -0.000061 0.000305 0.002110 -0.003026 0.000883 0.001547 0.001101 0.003557 -0.000242 0.001360 0.001272 -0.002481 -0.000729 0.005920 0.002081 0.006229 -0.002047 0.007175 0.000706 0.000211 -0.009603 -0.029314 0.013525 0.011913 0.015153 -0.017627 0.020708
Row_183 -0.000048 0.000013 0.000192 -0.000040 0.000954 -0.000239 -0.000129 0.000665 0.004035 0.000016 0.001434 -0.003659 0.000689 -0.000039 -0.003876 -0.003698 0.001036 -0.003527 -0.002919 0.002156 -0.001082 -0.001374 0.003808 0.008414 0.006518 0.004063 0.009026 -0.004388 -0.012860 -0.020585 -0.014691 0.019702 -0.036015 -0.009105 -0.044550 0.022851 0.170684 -0.015329
Row_184 0.000547 -0.000183 -0.000072 -0.000462 -0.005513 0.000177 0.002296 -0.000680 -0.002208 0.000006 0.000102 0.001415 0.003558 0.001812 0.002050 0.000473 0.003491 0.000664 -0.000575 0.000045 0.003013 -0.002584 0.001416 0.000059 0.007302 -0.003565 -0.005407 0.000673 0.009781 0.011173 0.009939 -0.010072 -0.031012 0.022950 0.038374 0.012169 0.007099 0.034378
Row_185 0.001352 -0.000407 -0.000325 -0.000394 -0.003661 0.000105 0.003202 -0.000087 -0.002449 -0.000189 0.000655 0.000140 0.002896 -0.000183 0.000225 0.002175 0.004173 -0.001018 0.002433 -0.002808 0.003395 0.001018 -0.000769 0.000207 0.008208 0.003488 0.007343 -0.000509 0.009264 0.005644 0.001300 -0.008283 -0.037081 0.019149 0.019648 0.016252 -0.013312 0.053511
Row_186 -0.001023 0.000114 0.001275 0.000439 0.006136 -0.003225 -0.004430 0.002727 0.002493 -0.002259 0.001529 -0.001669 -0.003619 0.001774 0.000974 -0.000413 -0.003513 0.003300 -0.002154 -0.001724 -0.008053 0.004506 0.002880 -0.001578 -0.014654 0.011243 -0.006239 0.003500 -0.018110 0.009045 -0.008740 0.012939 0.074103 -0.011951 0.030854 -0.038634 -0.029875 -0.034675
Row_187 0.001132 -0.000311 0.000173 -0.000672 -0.000236 0.000274 0.000663 0.000005 -0.001599 -0.000104 0.000785 -0.001180 -0.000449 -0.002179 0.000295 0.001790 0.001254 -0.000126 0.005082 -0.004526 -0.001683 -0.000656 -0.004439 -0.000154 -0.002088 0.003981 0.010836 0.002529 0.000219 0.015081 0.020018 -0.003324 -0.008514 0.015793 0.009996 0.003330 -0.011064 0.021076
Row_188 -0.000495 0.000143 -0.001284 0.000074 0.001224 0.000890 -0.000049 0.000367 -0.000990 -0.001165 0.001116 -0.001788 -0.001604 0.001736 0.001335 -0.000258 0.002639 -0.002853 0.003873 0.001868 -0.005985 0.000269 0.004898 -0.009574 0.009279 -0.005752 0.014547 -0.007071 -0.012980 -0.022201 -0.022682 0.011758 -0.063107 -0.023201 -0.056383 0.027604 0.271649 0.052109
Row_189 -0.000209 0.000030 -0.001352 0.000379 -0.000296 0.000445 0.001858 0.002156 0.004564 0.002482 0.000258 -0.001726 0.002500 0.000173 -0.002790 0.006499 -0.002666 -0.007061 -0.002287 0.005296 0.003312 -0.000513 -0.000108 -0.005074 0.002286 0.012382 0.009750 -0.009506 -0.003395 -0.041898 -0.023466 -0.004427 -0.046469 -0.028897 -0.067598 0.023679 0.271440 -0.044541
Row_190 -0.000481 0.000027 -0.002094 0.000192 -0.000297 -0.000456 -0.000603 -0.000487 0.002497 0.000667 -0.001215 0.001426 0.001219 0.002290 0.000600 -0.000908 -0.005268 -0.003639 -0.000077 0.003084 0.002774 -0.003183 0.005767 -0.000429 -0.006863 0.000370 0.011388 0.001785 -0.000465 -0.018333 -0.018613 0.007946 -0.014760 -0.043460 -0.058098 0.005979 0.230174 -0.038991
Row_191 0.000734 -0.000257 -0.001347 0.001576 0.001927 0.000630 -0.000132 0.000984 -0.003679 0.000647 -0.002114 0.002367 -0.002193 -0.002734 0.003595 -0.001271 -0.000395 0.004574 0.011637 -0.001105 0.000096 0.005652 0.009209 -0.002254 -0.000521 0.004723 0.019228 -0.005893 -0.003984 -0.009362 -0.021523 0.009093 -0.018844 -0.012928 -0.050921 0.002546 0.234017 -0.005273
Row_192 -0.000142 -0.000044 -0.001112 0.000412 -0.000716 0.000668 0.001081 0.000790 0.001615 0.004138 -0.001528 -0.005790 0.001164 0.000770 0.001453 0.001179 0.001420 0.001628 0.005348 0.000582 -0.001291 -0.004931 0.010300 -0.002643 0.004800 0.002329 0.019489 -0.005647 -0.005069 -0.026090 -0.032400 0.014530 -0.050729 -0.003467 -0.072932 0.023120 0.286292 0.009232
Row_193 -0.000767 0.000185 -0.002033 0.000582 -0.000897 0.000147 -0.000481 -0.000733 -0.002585 0.000793 -0.002486 0.001520 -0.001169 -0.003100 0.000959 -0.001096 -0.002638 0.003153 0.008222 -0.002675 0.000893 0.000718 -0.001949 0.002967 -0.003046 0.004679 0.007964 0.004373 -0.005015 0.007249 0.013062 -0.000530 0.002968 0.032286 0.025453 -0.000945 -0.021327 0.022666
Row_194 -0.000172 0.000075 0.000577 -0.000264 0.001588 0.001511 0.002923 0.000886 -0.000795 -0.000744 0.001428 -0.003819 -0.001317 0.000931 -0.001214 0.004476 0.003411 -0.002722 0.002570 -0.004171 -0.005805 0.004464 -0.000333 -0.006682 0.010403 0.011965 0.018746 -0.000972 -0.012814 -0.012370 -0.016756 0.011538 -0.040028 -0.004381 -0.045578 0.012375 0.227904 0.056502
Row_195 0.000270 -0.000114 -0.001676 0.000607 0.001263 0.001262 0.001725 0.001034 -0.000903 -0.000371 -0.000717 0.000373 0.000743 0.003784 0.000707 0.001305 -0.000008 0.000369 0.004004 0.000585 0.000505 0.000543 0.005293 -0.001985 0.002614 0.003322 0.010429 -0.006580 -0.004560 -0.026951 -0.018169 0.001595 -0.026895 -0.014478 -0.035001 0.006047 0.295341 -0.010679
Row_196 0.000546 -0.000143 -0.000388 0.000445 0.000790 0.000489 -0.000030 0.001389 0.000840 0.001843 -0.001584 0.000557 0.000509 0.000157 0.001587 -0.001372 -0.002601 -0.000809 0.004931 0.002352 0.000301 -0.006139 0.006128 -0.001879 -0.000049 0.001723 0.016675 0.002554 0.002189 -0.006453 -0.012972 0.002398 -0.042369 -0.026523 -0.038930 0.018692 0.273247 0.029773
Row_197 -0.000515 0.000115 0.000973 -0.000056 0.005216 0.000175 0.002521 -0.001721 0.001256 0.000566 -0.000873 -0.001599 -0.008565 0.003228 -0.006928 -0.000839 -0.006619 0.005158 0.006150 0.003883 -0.012052 0.005439 -0.006125 -0.006379 -0.007277 0.004155 0.008249 0.006097 -0.012693 0.002952 -0.000252 0.007466 -0.005792 -0.004328 0.002605 0.006076 0.006837 0.044502
Row_198 0.000340 -0.000064 0.000487 0.000352 0.004493 0.000146 0.000846 0.003802 0.002380 0.000335 -0.003181 -0.004434 0.000149 0.000434 -0.002282 -0.005119 -0.001626 0.008623 0.005864 0.001917 0.003015 -0.000237 0.010419 0.006900 -0.007184 0.003052 0.018556 -0.007095 -0.004225 -0.005979 -0.017535 0.015977 -0.024215 -0.051445 -0.077270 0.006163 0.225213 -0.057170
Row_199 0.000636 -0.000149 -0.000892 0.000687 -0.000260 0.001183 0.001046 -0.002444 -0.001428 -0.000012 -0.000154 0.000711 -0.000633 0.002835 0.000466 0.001125 -0.000576 0.001609 0.004365 -0.000927 -0.003248 0.002396 0.003207 -0.005950 -0.001028 -0.000107 0.017909 0.008706 -0.010483 -0.018796 -0.014711 0.013854 -0.045741 -0.028031 -0.046130 0.016413 0.227625 0.117091
Row_200 0.000276 -0.000140 0.000003 0.000692 -0.003951 0.000822 0.001424 -0.002658 0.000598 0.004141 0.000407 -0.001278 0.000742 0.001654 0.001789 0.002857 0.002342 -0.001550 0.005678 -0.000366 -0.004658 -0.004445 0.008887 -0.003861 0.007912 0.001966 0.022194 -0.011936 -0.004978 -0.001201 -0.026790 0.014904 -0.048440 -0.013881 -0.070717 0.039193 0.187898 -0.050751
Row_201 -0.001348 0.000367 -0.000247 0.001234 -0.001741 -0.000242 -0.001546 -0.000012 0.001806 0.000234 0.000065 0.000120 0.000638 -0.002042 -0.000132 0.000141 -0.001504 -0.000669 -0.001478 -0.000127 0.001823 -0.002281 -0.003578 0.000622 -0.000264 0.000815 0.000378 0.003933 0.006297 0.002644 0.013857 -0.011490 -0.020881 0.007478 0.023145 0.012844 0.019624 0.013565
Row_202 0.000385 -0.000127 -0.000979 0.000500 0.000207 0.000208 -0.000095 0.000072 0.001694 -0.000201 0.000030 -0.001969 0.000158 -0.000094 -0.000717 -0.001576 -0.000587 -0.003465 0.001503 0.001811 -0.000597 -0.004552 0.003351 -0.002350 0.003905 0.000331 0.014750 -0.003526 -0.001247 -0.012632 -0.016503 0.000120 -0.051562 -0.037466 -0.052831 0.023055 0.233584 0.044928
Row_203 -0.000454 0.000141 -0.000750 0.000615 -0.000362 0.000203 0.000723 -0.000231 -0.000330 -0.000041 -0.000471 0.000857 0.000782 -0.000605 -0.001206 -0.000359 0.000630 -0.000986 0.001482 0.000843 0.001291 -0.002139 -0.004783 0.004013 0.004686 0.000715 0.001444 -0.004233 0.003949 0.011759 0.022944 -0.006409 -0.002420 0.005941 0.013527 -0.001578 0.017742 0.013990
Row_204 -0.000782 0.000266 0.000547 -0.000616 -0.000357 0.000156 0.000674 -0.000770 0.000179 0.001002 0.000891 -0.000186 -0.001884 0.000397 -0.001363 0.001668 0.000263 -0.002312 0.005211 -0.001488 -0.009295 0.003270 0.000699 -0.000072 -0.002527 0.006482 0.018130 -0.007418 -0.020267 0.011148 -0.012075 0.012613 0.028187 -0.004388 -0.038353 -0.004887 -0.117745 -0.070771
Row_205 0.000298 -0.000087 0.000738 -0.000371 0.004699 -0.001601 -0.007749 0.002995 0.003288 -0.001306 0.001165 0.001543 -0.001342 -0.000365 0.004813 -0.000674 -0.002385 -0.002293 -0.007132 0.001388 -0.004463 0.002442 0.006971 0.000115 -0.004757 0.002423 -0.011963 0.000521 -0.012584 0.001008 -0.011303 0.013948 0.040854 0.004110 0.029554 -0.022779 0.006483 -0.028744
Row_206 0.000050 -0.000035 0.001448 -0.000303 -0.008403 0.001168 0.001024 0.000361 -0.002125 0.000035 -0.000169 0.002615 0.006716 -0.000804 0.002973 -0.001794 0.003863 -0.002213 -0.002470 0.000059 0.009189 -0.000462 0.005872 0.002661 0.006400 0.002605 -0.006051 -0.001196 0.006172 0.001277 -0.008841 0.002511 0.013689 0.002102 0.025604 -0.015411 -0.047959 0.002892
Row_207 0.000442 -0.000174 0.000942 -0.000810 0.003309 -0.000489 -0.001889 0.000424 -0.003426 -0.003121 0.001144 0.001914 0.000224 -0.000940 -0.001518 -0.004545 -0.000587 -0.001614 -0.008977 -0.004056 0.010676 0.003489 -0.011810 0.008147 -0.008479 -0.011387 -0.021822 0.009532 0.012267 0.000981 0.020889 -0.015536 0.000201 0.015409 0.008818 0.007500 -0.047060 -0.035877
Row_208 -0.000313 0.000074 -0.000553 0.000219 -0.000716 0.000344 0.002241 0.000180 -0.000068 0.002001 -0.001657 -0.000814 0.000360 -0.001151 0.001451 0.002366 0.002521 0.004186 0.006737 -0.000336 -0.003371 -0.002162 -0.000309 -0.000764 0.002140 -0.003536 -0.000493 -0.003831 0.005384 0.008691 0.020869 -0.006349 0.006907 -0.000877 0.001880 0.000395 -0.075358 0.009454
Row_209 -0.001007 0.000354 0.001226 -0.000752 0.001432 0.000571 0.000997 0.000605 0.002173 0.000311 0.001638 -0.001217 -0.000213 0.005518 -0.000892 0.002286 -0.000042 -0.003646 -0.001458 0.003946 -0.005738 -0.001614 0.001668 -0.008537 0.004106 -0.002830 0.010315 -0.001511 -0.009979 -0.023143 -0.019186 0.005392 -0.040016 -0.019436 -0.048409 0.025334 0.221425 0.014422
Row_210 0.000382 -0.000001 0.001555 0.000378 0.001844 0.000330 -0.000387 0.001374 -0.000058 0.000587 0.000070 0.002034 -0.000924 0.002630 0.002607 -0.001370 -0.001512 -0.003476 0.006828 0.005776 -0.000893 0.001424 0.010646 -0.005490 0.003777 0.000229 0.016745 -0.012810 -0.010330 -0.031478 -0.034539 0.008772 -0.041605 -0.018237 -0.074574 0.015329 0.235683 0.031765
Row_211 0.001400 -0.000344 0.000043 -0.000142 0.000842 0.000115 0.000780 -0.000555 0.001794 -0.002145 0.000816 -0.002078 0.000191 0.004208 -0.001727 -0.000118 -0.001605 -0.003111 -0.002501 -0.000937 -0.001413 -0.003323 0.000663 -0.003030 -0.002530 0.003847 0.010090 0.001503 -0.001607 -0.011083 -0.011654 -0.000576 -0.016515 -0.048406 -0.051651 0.009935 0.257379 -0.044188
Row_212 0.001232 -0.000284 -0.000068 0.002808 0.003140 0.001353 0.001666 0.000934 -0.001235 -0.002844 -0.000739 -0.001205 -0.000120 0.004255 0.000444 -0.003764 0.000149 -0.000153 0.006650 -0.000868 0.000295 -0.004906 0.011582 -0.003652 0.003667 0.004531 0.028000 -0.008291 -0.000676 -0.017509 -0.043951 0.000228 -0.049302 -0.032086 -0.106064 0.020393 0.203784 0.020886
Row_213 -0.000459 0.000061 -0.001077 0.000313 0.001890 -0.000477 -0.000544 0.001270 0.002804 0.000920 -0.001721 -0.000328 0.000434 -0.001045 -0.000551 0.000356 -0.004180 0.001088 0.001354 0.000209 0.002292 -0.001701 -0.000686 -0.000764 -0.007521 0.003114 0.005021 0.001209 0.007705 0.004528 0.003810 -0.010500 0.014893 -0.001391 -0.009593 -0.006939 0.051511 0.003548
Row_214 0.000575 -0.000110 -0.000282 -0.000232 -0.000811 0.000406 0.002398 -0.000961 0.001092 0.000652 -0.000075 -0.002443 0.000617 -0.000784 -0.002813 0.000667 0.000328 0.001714 0.003254 -0.002377 0.002034 -0.000903 -0.003776 0.001368 -0.001367 0.002050 0.007663 -0.000551 0.007044 0.009748 0.012489 -0.008464 -0.009721 -0.003327 -0.006351 0.003453 0.004989 0.034473
Row_215 0.000959 -0.000218 0.000169 0.000729 -0.000543 -0.000208 0.000021 0.000296 0.003337 0.001299 -0.000964 -0.001879 0.001756 -0.001528 -0.000989 -0.001172 -0.002038 0.000493 0.000616 0.001281 0.003117 -0.003302 0.007615 0.003835 -0.003028 0.001666 0.014600 -0.001870 -0.003498 -0.023762 -0.026284 0.014124 -0.034380 -0.030243 -0.069953 0.025542 0.193866 -0.036135
Row_216 -0.000261 0.000164 0.004533 -0.001106 -0.007467 0.000252 0.001354 -0.002492 0.000240 0.003988 -0.001029 0.002110 0.004565 -0.002177 0.001602 0.001992 -0.000326 -0.002374 0.002886 -0.003599 0.007691 0.000139 0.005883 0.006615 0.003878 0.005107 0.016468 0.001979 0.006680 -0.008306 -0.018301 -0.003318 -0.063747 -0.020400 -0.036367 0.039170 0.201029 0.060989
Row_217 -0.000547 0.000233 -0.001714 0.001169 0.000454 0.001750 0.001986 0.000990 0.000351 -0.001827 -0.000382 -0.000448 0.002017 0.002260 -0.001607 -0.001260 0.000511 -0.001587 -0.002098 0.000999 0.002810 -0.005984 -0.000229 0.006686 -0.000790 -0.012622 0.003195 -0.003198 0.002474 -0.008384 0.009160 -0.010610 -0.036941 -0.051266 -0.019480 0.015578 0.324264 0.003787
Row_218 0.001019 -0.000370 -0.001129 0.000751 -0.000303 0.000218 -0.000387 -0.002236 0.001527 -0.000605 0.000580 -0.002243 -0.000133 0.002421 -0.001761 -0.003531 -0.000327 -0.003756 0.000653 0.002507 -0.002515 -0.003895 0.003944 -0.000912 0.005321 0.003563 0.013088 0.002587 -0.008301 -0.024655 -0.016140 0.011100 -0.049525 -0.019085 -0.040858 0.027910 0.280775 0.018496
Row_219 0.000018 -0.000059 -0.002383 0.000705 0.000514 0.000237 -0.000163 -0.001975 0.000493 -0.001031 0.000283 -0.001391 -0.001615 0.001463 -0.001218 -0.001610 -0.000780 0.000539 0.001198 -0.000793 -0.003377 0.003434 0.004652 -0.002361 -0.001898 -0.000078 0.012342 0.006606 -0.013422 -0.024474 -0.018794 0.018438 -0.030532 -0.020264 -0.045179 0.017407 0.198701 0.022178
Row_220 0.001291 -0.000238 -0.000280 0.000560 0.001586 0.000323 0.003399 -0.001332 0.006344 -0.003170 0.003274 -0.001831 -0.000079 0.000062 -0.010186 0.000083 -0.000971 0.003932 -0.007666 -0.002161 -0.001564 0.000302 -0.000711 0.002677 -0.004858 0.012438 0.019597 0.001763 -0.013480 -0.029876 -0.046673 0.024287 -0.026824 -0.022792 -0.131904 0.028056 0.084621 0.004143
Row_221 0.000590 -0.000292 -0.000807 0.001813 0.002036 0.000583 -0.000473 0.001069 0.000521 -0.000809 -0.000215 -0.003814 -0.001156 -0.000556 -0.000096 -0.005343 0.000541 -0.003763 0.007239 -0.000164 -0.002565 -0.006965 0.010013 -0.002910 0.009557 0.007158 0.028745 -0.006506 -0.001639 -0.005762 -0.032007 0.011768 -0.067966 -0.007273 -0.075665 0.039263 0.217104 0.052593
Row_222 0.000469 -0.000145 -0.001430 0.000485 -0.001875 0.000741 0.002954 -0.003607 0.003462 0.000044 0.001873 -0.002408 0.000267 0.004943 -0.004965 0.003904 -0.000829 -0.003733 -0.002948 0.000865 -0.004102 -0.001692 -0.001869 -0.006011 0.002601 0.012839 0.014050 -0.004111 -0.005290 -0.013335 -0.021250 -0.002415 -0.024933 -0.022374 -0.061448 0.011885 0.158122 -0.023132
Row_223 0.001305 -0.000347 -0.000448 0.001125 0.001325 0.001514 0.002022 -0.000579 0.001056 -0.001182 -0.000212 -0.001537 0.001230 0.003823 -0.002842 -0.001975 -0.001652 -0.003837 0.002097 0.000493 0.000216 -0.002919 0.003381 -0.000752 0.006191 0.014116 0.019904 0.000653 -0.003690 -0.022472 -0.024284 0.007312 -0.055673 -0.027428 -0.062810 0.030265 0.252478 0.047719
Row_224 -0.000922 0.000311 0.000407 -0.000212 -0.000193 -0.000189 -0.000274 0.000671 0.001791 0.001999 0.000365 -0.005109 -0.001383 -0.001945 0.000739 0.002742 0.002609 -0.002243 0.001334 0.001742 -0.006376 -0.000543 0.001675 -0.005224 0.009072 0.000780 0.007810 -0.005200 -0.015062 -0.018003 -0.008303 0.019856 -0.043018 -0.016855 -0.032256 0.010683 0.310087 0.082747
Row_225 0.002378 -0.000181 0.001168 0.001154 -0.002320 -0.000126 -0.004713 0.000117 -0.000258 -0.001815 0.004838 0.000357 0.001353 -0.004491 -0.001176 0.000273 -0.000519 -0.004062 -0.003932 -0.005002 -0.001025 0.003531 -0.003932 0.004046 -0.024695 0.011819 0.017270 0.014062 -0.019683 -0.013841 -0.047743 0.020521 0.028249 -0.026857 -0.103104 0.007204 -0.192143 -0.017791
Row_226 0.000463 -0.000036 -0.001295 -0.000210 0.002442 -0.000906 0.005324 0.000114 0.000311 0.001192 -0.001316 -0.001084 0.003606 -0.000651 -0.004250 0.002318 0.003745 -0.001334 0.003628 -0.000892 0.011101 0.000243 -0.002646 0.000130 0.011315 0.005410 -0.001104 -0.002780 0.024264 -0.004498 -0.009297 -0.013882 0.010768 0.056213 0.074701 -0.020421 -0.078513 0.051917
Row_227 0.000829 -0.000149 0.000726 -0.000091 0.000567 0.000578 0.002022 -0.001691 0.004288 0.000576 -0.000465 -0.002962 0.001345 0.004086 -0.005136 -0.000286 -0.004131 -0.001156 -0.002127 0.002663 0.002173 -0.001098 -0.000552 -0.001730 -0.002609 0.012120 0.011962 0.001872 -0.001022 -0.024606 -0.021508 0.000465 -0.023658 -0.023837 -0.057446 0.009474 0.234555 -0.001913
Row_228 0.001255 -0.000185 -0.000572 0.000425 0.000780 0.000006 -0.000471 0.000037 -0.003001 -0.001625 0.001696 0.000432 -0.000731 -0.000058 0.000645 0.001358 -0.001433 -0.002275 0.002779 -0.006073 -0.003219 0.001042 -0.000527 0.001237 -0.015962 0.007693 0.015634 0.005738 -0.011937 0.003040 -0.007262 0.007409 0.029873 -0.022999 -0.038149 -0.006953 -0.105454 -0.018909
Row_229 0.000155 -0.000069 0.002018 -0.000557 0.000492 -0.000434 -0.002386 0.001843 0.000476 -0.000110 0.001629 0.000975 -0.000065 -0.002075 0.002920 0.002536 -0.000150 -0.005521 -0.001102 -0.001364 -0.006366 -0.002057 -0.003176 -0.001609 0.000814 0.000662 0.010192 0.000813 -0.004419 0.009385 0.014796 0.006466 -0.020151 -0.010380 -0.010228 0.009938 0.023745 0.065817
Row_230 -0.000244 0.000003 0.003533 -0.000669 0.000074 -0.000148 0.001042 -0.000152 0.003548 -0.000293 0.001977 -0.008485 0.001818 0.002740 -0.000042 0.001892 0.000182 -0.002801 0.000516 -0.007904 0.003626 -0.008036 0.009011 -0.011280 -0.002795 0.024543 0.004431 0.001201 0.001169 -0.019190 -0.017859 -0.022914 0.001922 0.072018 0.040846 -0.031974 -0.009853 -0.015042
Row_231 0.001315 -0.000402 0.002454 -0.001197 0.000949 -0.000063 0.000980 -0.000356 0.001040 0.000560 0.002132 0.000610 -0.003668 0.003097 -0.001697 0.004022 0.001520 -0.003769 0.000036 0.005102 -0.009256 0.002978 -0.003012 -0.008065 0.005687 0.002156 0.004284 -0.013228 -0.003843 -0.000134 0.000088 -0.005768 0.009450 -0.012123 -0.035046 -0.009448 0.030883 -0.010099
Row_232 -0.000087 -0.000054 0.001865 -0.000511 0.002284 0.000616 0.002278 0.000308 -0.002581 -0.001133 0.001389 -0.000588 -0.001205 0.003604 0.002595 0.002007 -0.001989 0.006168 0.000725 -0.006538 -0.003412 -0.006878 -0.000330 -0.008474 -0.012341 -0.007669 -0.000857 0.014985 0.004899 0.013263 0.030028 -0.020794 -0.026987 -0.001442 0.009118 0.009191 0.078001 -0.046979
Row_233 -0.000189 0.000126 -0.000556 0.000592 0.001368 0.000071 -0.001414 -0.000859 0.000631 0.001075 -0.002613 0.002653 -0.001729 0.001289 0.000169 -0.003858 -0.004958 0.003386 0.000849 0.004160 -0.002119 -0.005810 -0.003565 0.002332 0.000971 -0.007328 -0.003409 0.010887 -0.006216 0.017049 0.027972 -0.001765 -0.044538 0.022465 0.024877 0.016143 0.099693 -0.030376
Row_234 -0.000351 0.000041 0.002160 -0.000385 -0.000453 0.000293 -0.001310 0.002757 -0.003665 -0.001283 0.001261 0.001959 0.000242 -0.005101 0.004802 0.005502 0.002929 -0.001112 -0.002505 -0.008953 0.000356 0.008415 0.000626 -0.004552 -0.008818 -0.000822 -0.001663 0.015601 -0.011023 -0.022247 -0.011891 0.001385 0.020571 0.016030 0.026306 -0.004783 0.007469 -0.017327
Row_235 -0.003211 0.000824 0.009071 -0.002471 -0.000489 0.000678 0.002807 0.002110 -0.002425 0.002005 0.001443 -0.001880 0.000099 -0.000920 0.002069 0.005571 0.004026 -0.000777 0.002935 -0.009042 -0.002747 0.004597 0.001609 -0.008268 0.000463 0.001015 0.013380 0.002699 -0.002784 -0.003908 -0.010049 -0.003956 -0.013656 0.017220 -0.012338 0.002579 0.115580 0.021904
Row_236 0.000608 -0.000163 0.001292 -0.000632 0.002383 -0.000423 -0.002105 -0.002717 -0.001080 -0.003135 0.001365 0.000478 -0.002458 0.001156 -0.005997 -0.008269 -0.005192 -0.004988 0.002165 0.000082 -0.000593 0.003814 0.000782 0.008620 0.007671 0.013052 0.014683 -0.002097 -0.013257 -0.002146 0.013101 0.009425 0.026853 0.020717 0.003935 -0.017516 0.046993 0.033742
Row_237 0.000369 -0.000134 -0.000283 -0.000229 0.000890 -0.000476 -0.001604 0.000430 0.003084 -0.000754 0.000673 -0.000126 0.000752 -0.000828 -0.004079 -0.001608 0.000671 -0.005746 -0.001820 0.003699 0.004579 0.000460 -0.006809 0.006647 0.014351 0.002065 0.003748 -0.008989 0.010025 0.003003 0.010177 -0.011931 -0.020467 0.035054 0.029311 0.007385 -0.055997 -0.019316
Row_238 0.000700 -0.000162 0.001811 -0.000618 -0.003345 0.001764 0.004966 -0.003053 -0.002873 -0.001689 0.001120 0.000062 0.003294 0.003635 -0.002042 -0.001709 0.004190 -0.002535 -0.001550 -0.005272 0.007909 -0.006045 -0.000965 0.009525 0.002043 -0.001523 0.009412 -0.010714 0.005295 0.010345 0.014299 -0.010603 0.004804 -0.040941 -0.035529 -0.004867 0.023664 -0.000467
Row_239 -0.003421 0.000788 -0.001472 0.001132 0.000019 -0.000594 -0.002767 -0.000254 0.000403 -0.000044 -0.000322 -0.000806 -0.002252 -0.000780 0.002909 -0.001013 -0.001261 0.001446 0.004554 -0.000183 -0.005031 -0.004011 0.001457 -0.000306 -0.004393 0.001828 0.004944 -0.001207 -0.003576 0.015693 0.021353 0.001457 0.035191 -0.008075 0.001295 0.001025 -0.061190 -0.018910
Row_240 -0.001168 0.000221 0.000718 0.001040 0.000107 -0.000170 -0.001455 -0.000381 -0.000570 -0.001014 0.001388 -0.002080 -0.002074 -0.002509 0.000615 -0.000013 -0.000174 0.002885 0.000541 -0.003526 0.000477 -0.004517 -0.005895 -0.005068 -0.005100 -0.004718 0.001979 0.009097 0.018895 0.009055 0.026135 -0.024538 -0.042125 -0.009908 0.022078 0.022589 0.060651 0.067897
Row_241 -0.000720 0.000209 -0.000724 0.000632 -0.000236 -0.000194 -0.001517 -0.000588 0.000185 0.002374 -0.004176 0.002880 -0.002331 -0.002245 -0.000834 -0.000392 -0.004255 0.002544 0.004407 0.003948 -0.005059 0.003334 -0.008277 0.003109 0.000881 -0.001021 -0.002301 -0.003515 -0.013938 0.008468 0.025062 0.006400 0.008067 -0.015526 -0.004382 -0.000541 -0.090724 0.003966
Row_242 -0.002145 0.000574 -0.001840 0.000947 -0.001041 0.000252 -0.000276 0.000079 -0.002189 -0.000845 0.002095 0.000405 -0.001044 -0.000893 0.002112 0.005082 0.003690 -0.004282 0.003447 -0.001381 -0.008872 -0.001582 -0.003097 -0.003570 0.001773 0.007112 0.011154 -0.007426 -0.005744 0.011819 0.014658 0.003210 0.018821 0.000900 -0.007608 -0.003559 -0.013080 0.001618
Row_243 -0.002696 0.000305 -0.001036 0.001865 0.000827 0.000717 0.000829 -0.000851 -0.001299 0.000227 -0.001221 0.001548 -0.001862 -0.000004 -0.000036 0.001142 -0.002240 0.004421 0.003403 -0.000276 -0.002632 0.002736 0.000250 0.000012 -0.007789 0.001629 0.006132 0.009332 -0.009986 -0.006043 0.006270 0.014910 0.009875 -0.014004 -0.006480 -0.016913 0.232153 0.102472
Row_244 -0.002214 0.000591 -0.000833 0.000264 -0.000701 0.000539 0.001980 0.000015 -0.005136 0.000132 -0.002227 0.007396 -0.002638 0.004055 0.001653 0.003147 -0.001992 -0.006395 -0.002159 0.004765 -0.006289 0.003216 0.003861 -0.003952 0.001541 0.002069 -0.005419 -0.008873 -0.009469 -0.009718 -0.011254 0.003379 0.032510 0.011219 0.018040 -0.016341 -0.158657 -0.031573
Row_245 0.000434 -0.000078 -0.000849 -0.000086 -0.003708 0.000209 -0.005590 -0.000536 0.001051 -0.000785 0.001529 -0.000255 -0.000736 -0.002697 0.003364 -0.002591 -0.000103 -0.000832 -0.003678 0.001414 0.001570 0.001510 0.002998 -0.001536 -0.001356 -0.000842 -0.008428 0.001104 0.005899 -0.003735 -0.007161 -0.006043 0.014209 0.012393 0.025813 -0.006574 -0.054108 -0.001888
