# Supplementary material for: Forearm Posture and Mobility in Quadrupedal Dinosaurs
Source: PLoS One. 2013 Sep 18;8(9):e74842. doi: 10.1371/journal.pone.0074842 (PMC3776758; doi:10.1371/journal.pone.0074842)
Supplement: File S2 — Composite phylogeny used for test of phylogenetic signal. (NEX) [file pone.0074842.s006.nex]

#NEXUS
[written Mon Nov 19 14:16:26 EST 2012 by Mesquite  version 2.75 (build 564) at wymilwood-cafe.local/10.20.13.22]

BEGIN TAXA;
	TITLE Taxa;
	DIMENSIONS NTAX=245;
	TAXLABELS
		Acinonyx_jubatus Ailuropoda_melanoleuca Ailurus_fulgens Alouatta_palliata Aonyx_cinerea Arctictis_binturong Arctocephalus_australis Arctocephalus_forsteri Arctocephalus_gazella Arctocephalus_pusillus Arctocephalus_townsendi Ateles_geoffroyi Avahi_laniger Balaenoptera_borealis Balaenoptera_physalus Bassaricyon_gabbii Bassariscus_astutus Callimico_goeldii Callorhinus_ursinus Canis_latrans Canis_lupus Canis_mesomelas Canis_rufus Caracal_caracal Catopuma_temminckii Cebus_capucinus Cephalorhynchus_commersonii Cephalorhynchus_eutropia Cephalorhynchus_heavisidii Cephalorhynchus_hectori Ceratotherium_simum Cerdocyon_thous Chiropotes_satanas Chlorocebus_aethiops Civettictis_civetta Colobus_guereza Conepatus_mesoleucus Cuon_alpinus Delphinapterus_leucas Delphinus_delphis Dendrolagus_bennettianus Diceros_bicornis Didelphis_virginiana Dugong_dugon Eira_barbara Enhydra_lutris Erignathus_barbatus Eulemur_fulvus Eulemur_macaco Eumetopias_jubatus Feresa_attenuata Galictis_cuja Genetta_maculata Globicephala_macrorhynchus Globicephala_melas Gorilla_gorilla Grampus_griseus Gulo_gulo Halichoerus_grypus Helarctos_malayanus Hexaprotodon_liberiensis Hyaena_hyaena Hydrurga_leptonyx Hylobates_lar Hylobates_muelleri Inia_geoffrensis Kogia_breviceps Kogia_simus Lagenorhynchus_acutus Lagenorhynchus_australis Lagenorhynchus_obliquidens Lagenorhynchus_obscurus Lagothrix_lagotricha Lemur_catta Leopardus_pardalis Leopardus_tigrinus Leopardus_wiedii Leptailurus_serval Leptonychotes_weddellii Lobodon_carcinophagus Lontra_canadensis Loxodonta_africana Lutra_lutra Lycaon_pictus Lynx_rufus Macaca_fascicularis Macaca_thibetana Macropus_agilis Macropus_antilopinus Macropus_fuliginosus Macropus_robustus Macropus_rufogriseus Martes_americana Martes_pennanti Mellivora_capensis Melursus_ursinus Mesoplodon_bidens Mesoplodon_carlhubbsi Mesoplodon_densirostris Mesoplodon_europaeus Mesoplodon_mirus Mesoplodon_stejnegeri Mirounga_angustirostris Mirounga_leonina Monachus_monachus Monachus_schauinslandi Monodon_monoceros Mustela_eversmannii Nandinia_binotata Nasua_narica Nasua_nasua Neofelis_nebulosa Neophoca_cinerea Nyctereutes_procyonoides Odobenus_rosmarus Ommatophoca_rossii Orcaella_brevirostris Orcinus_orca Ornithorhynchus_anatinus Otaria_flavescens Otocyon_megalotis Pan_troglodytes Panthera_leo Panthera_onca Panthera_pardus Panthera_tigris Parahyaena_brunnea Peponocephala_electra Perodicticus_potto Phascolarctos_cinereus Phoca_caspica Phoca_fasciata Phoca_groenlandica Phoca_hispida Phoca_sibirica Phoca_vitulina Phocarctos_hookeri Pongo_pygmaeus Potos_flavus Prionailurus_bengalensis Prionailurus_planiceps Prionailurus_viverrinus Procyon_cancrivorus Procyon_lotor Profelis_aurata Pseudorca_crassidens Pteropus_seychellensis Puma_concolor Rhinoceros_unicornis Saimiri_sciureus Sarcophilus_laniarius Semnopithecus_entellus Setonix_brachyurus Sotalia_fluviatilis Spilogale_putorius Stenella_clymene Stenella_coeruleoalba Stenella_frontalis Steno_bredanensis Tachyglossus_aculeatus Tarsius_syrichta Tasmacetus_shepherdi Taxidea_taxus Theropithecus_gelada Tremarctos_ornatus Trichechus_manatus Tursiops_truncatus Uncia_uncia Urocyon_cinereoargenteus Ursus_americanus Ursus_arctos Ursus_maritimus Varecia_variegata Viverra_zibetha Vombatus_ursinus Vulpes_velox Vulpes_vulpes Wallabia_bicolor Zalophus_californianus Ziphius_cavirostris Cathartes_aura Branta_canadensis Mergus_merganser Larus_argentatus Alligator_mississippiensis Melanosuchus_niger Crocodylus_acutus Osteolaemus_tetrapsis Caiman_crocodilius Buteo_jamaicensis Meleagris_gallopavo Pavo_cristatus Gavia_immer Pelecanus_erythrorhynchos Ardea_herodias Amazona_ochrocephala Pygoscelis_adeliae Amblyrhynchus_cristatus Basiliscus_basiliscus Chamaeleo_calyptratus Chamaeleo_chamaeleon Trioceros_jacksoni Trioceros_johnstoni Trioceros_melleri Furcifer_pardalis Conolophus_subcristatus Cordylus_giganteus Ctenosaura_acanthura Ctenosaura_pectinata Ctenosaura_similis Cyclura_cornuta Dracaena_guyianensis Gekko_gecko Gonocephalus_liogaster Heloderma_horridum Iguana_iguana Petrosaurus_thalassinus Physignathus_cocincinus Pogona_vitticeps Tupinambis_teguixin Uromastyx_aegyptia Uromastyx_maliensis Varanus_albigularis Varanus_dumerili Varanus_gouldii Varanus_griseus Varanus_jobiensis Varanus_komodoensis Varanus_prasinus Varanus_salvator Varanus_exanthematicus Tyto_alba Morus_bassanus Melanitta_fusca Basiliscus_vittatus Struthio_camelus Puma_yagouaroundi Papio_anubis Papio_papio Leopardus_colocolo Leopardus_geoffroyi Chrysocyon_brachyurus Crocruta_crocruta Vulpes_macrotis Cystophora_cristata 
	;

END;


BEGIN TREES;
	Title 'Trees from "nature05634-s2-revised copy.txt"';
	LINK Taxa = Taxa;
	TRANSLATE
		1 Acinonyx_jubatus,
		2 Ailuropoda_melanoleuca,
		3 Ailurus_fulgens,
		4 Alouatta_palliata,
		5 Aonyx_cinerea,
		6 Arctictis_binturong,
		7 Arctocephalus_australis,
		8 Arctocephalus_forsteri,
		9 Arctocephalus_gazella,
		10 Arctocephalus_pusillus,
		11 Arctocephalus_townsendi,
		12 Ateles_geoffroyi,
		13 Avahi_laniger,
		14 Balaenoptera_borealis,
		15 Balaenoptera_physalus,
		16 Bassaricyon_gabbii,
		17 Bassariscus_astutus,
		18 Callimico_goeldii,
		19 Callorhinus_ursinus,
		20 Canis_latrans,
		21 Canis_lupus,
		22 Canis_mesomelas,
		23 Canis_rufus,
		24 Caracal_caracal,
		25 Catopuma_temminckii,
		26 Cebus_capucinus,
		27 Cephalorhynchus_commersonii,
		28 Cephalorhynchus_eutropia,
		29 Cephalorhynchus_heavisidii,
		30 Cephalorhynchus_hectori,
		31 Ceratotherium_simum,
		32 Cerdocyon_thous,
		33 Chiropotes_satanas,
		34 Chlorocebus_aethiops,
		35 Civettictis_civetta,
		36 Colobus_guereza,
		37 Conepatus_mesoleucus,
		38 Cuon_alpinus,
		39 Delphinapterus_leucas,
		40 Delphinus_delphis,
		41 Dendrolagus_bennettianus,
		42 Diceros_bicornis,
		43 Didelphis_virginiana,
		44 Dugong_dugon,
		45 Eira_barbara,
		46 Enhydra_lutris,
		47 Erignathus_barbatus,
		48 Eulemur_fulvus,
		49 Eulemur_macaco,
		50 Eumetopias_jubatus,
		51 Feresa_attenuata,
		52 Galictis_cuja,
		53 Genetta_maculata,
		54 Globicephala_macrorhynchus,
		55 Globicephala_melas,
		56 Gorilla_gorilla,
		57 Grampus_griseus,
		58 Gulo_gulo,
		59 Halichoerus_grypus,
		60 Helarctos_malayanus,
		61 Hexaprotodon_liberiensis,
		62 Hyaena_hyaena,
		63 Hydrurga_leptonyx,
		64 Hylobates_lar,
		65 Hylobates_muelleri,
		66 Inia_geoffrensis,
		67 Kogia_breviceps,
		68 Kogia_simus,
		69 Lagenorhynchus_acutus,
		70 Lagenorhynchus_australis,
		71 Lagenorhynchus_obliquidens,
		72 Lagenorhynchus_obscurus,
		73 Lagothrix_lagotricha,
		74 Lemur_catta,
		75 Leopardus_pardalis,
		76 Leopardus_tigrinus,
		77 Leopardus_wiedii,
		78 Leptailurus_serval,
		79 Leptonychotes_weddellii,
		80 Lobodon_carcinophagus,
		81 Lontra_canadensis,
		82 Loxodonta_africana,
		83 Lutra_lutra,
		84 Lycaon_pictus,
		85 Lynx_rufus,
		86 Macaca_fascicularis,
		87 Macaca_thibetana,
		88 Macropus_agilis,
		89 Macropus_antilopinus,
		90 Macropus_fuliginosus,
		91 Macropus_robustus,
		92 Macropus_rufogriseus,
		93 Martes_americana,
		94 Martes_pennanti,
		95 Mellivora_capensis,
		96 Melursus_ursinus,
		97 Mesoplodon_bidens,
		98 Mesoplodon_carlhubbsi,
		99 Mesoplodon_densirostris,
		100 Mesoplodon_europaeus,
		101 Mesoplodon_mirus,
		102 Mesoplodon_stejnegeri,
		103 Mirounga_angustirostris,
		104 Mirounga_leonina,
		105 Monachus_monachus,
		106 Monachus_schauinslandi,
		107 Monodon_monoceros,
		108 Mustela_eversmannii,
		109 Nandinia_binotata,
		110 Nasua_narica,
		111 Nasua_nasua,
		112 Neofelis_nebulosa,
		113 Neophoca_cinerea,
		114 Nyctereutes_procyonoides,
		115 Odobenus_rosmarus,
		116 Ommatophoca_rossii,
		117 Orcaella_brevirostris,
		118 Orcinus_orca,
		119 Ornithorhynchus_anatinus,
		120 Otaria_flavescens,
		121 Otocyon_megalotis,
		122 Pan_troglodytes,
		123 Panthera_leo,
		124 Panthera_onca,
		125 Panthera_pardus,
		126 Panthera_tigris,
		127 Parahyaena_brunnea,
		128 Peponocephala_electra,
		129 Perodicticus_potto,
		130 Phascolarctos_cinereus,
		131 Phoca_caspica,
		132 Phoca_fasciata,
		133 Phoca_groenlandica,
		134 Phoca_hispida,
		135 Phoca_sibirica,
		136 Phoca_vitulina,
		137 Phocarctos_hookeri,
		138 Pongo_pygmaeus,
		139 Potos_flavus,
		140 Prionailurus_bengalensis,
		141 Prionailurus_planiceps,
		142 Prionailurus_viverrinus,
		143 Procyon_cancrivorus,
		144 Procyon_lotor,
		145 Profelis_aurata,
		146 Pseudorca_crassidens,
		147 Pteropus_seychellensis,
		148 Puma_concolor,
		149 Rhinoceros_unicornis,
		150 Saimiri_sciureus,
		151 Sarcophilus_laniarius,
		152 Semnopithecus_entellus,
		153 Setonix_brachyurus,
		154 Sotalia_fluviatilis,
		155 Spilogale_putorius,
		156 Stenella_clymene,
		157 Stenella_coeruleoalba,
		158 Stenella_frontalis,
		159 Steno_bredanensis,
		160 Tachyglossus_aculeatus,
		161 Tarsius_syrichta,
		162 Tasmacetus_shepherdi,
		163 Taxidea_taxus,
		164 Theropithecus_gelada,
		165 Tremarctos_ornatus,
		166 Trichechus_manatus,
		167 Tursiops_truncatus,
		168 Uncia_uncia,
		169 Urocyon_cinereoargenteus,
		170 Ursus_americanus,
		171 Ursus_arctos,
		172 Ursus_maritimus,
		173 Varecia_variegata,
		174 Viverra_zibetha,
		175 Vombatus_ursinus,
		176 Vulpes_velox,
		177 Vulpes_vulpes,
		178 Wallabia_bicolor,
		179 Zalophus_californianus,
		180 Ziphius_cavirostris,
		181 Cathartes_aura,
		182 Branta_canadensis,
		183 Mergus_merganser,
		184 Larus_argentatus,
		185 Alligator_mississippiensis,
		186 Melanosuchus_niger,
		187 Crocodylus_acutus,
		188 Osteolaemus_tetrapsis,
		189 Caiman_crocodilius,
		190 Buteo_jamaicensis,
		191 Meleagris_gallopavo,
		192 Pavo_cristatus,
		193 Gavia_immer,
		194 Pelecanus_erythrorhynchos,
		195 Ardea_herodias,
		196 Amazona_ochrocephala,
		197 Pygoscelis_adeliae,
		198 Amblyrhynchus_cristatus,
		199 Basiliscus_basiliscus,
		200 Chamaeleo_calyptratus,
		201 Chamaeleo_chamaeleon,
		202 Trioceros_jacksoni,
		203 Trioceros_johnstoni,
		204 Trioceros_melleri,
		205 Furcifer_pardalis,
		206 Conolophus_subcristatus,
		207 Cordylus_giganteus,
		208 Ctenosaura_acanthura,
		209 Ctenosaura_pectinata,
		210 Ctenosaura_similis,
		211 Cyclura_cornuta,
		212 Dracaena_guyianensis,
		213 Gekko_gecko,
		214 Gonocephalus_liogaster,
		215 Heloderma_horridum,
		216 Iguana_iguana,
		217 Petrosaurus_thalassinus,
		218 Physignathus_cocincinus,
		219 Pogona_vitticeps,
		220 Tupinambis_teguixin,
		221 Uromastyx_aegyptia,
		222 Uromastyx_maliensis,
		223 Varanus_albigularis,
		224 Varanus_dumerili,
		225 Varanus_gouldii,
		226 Varanus_griseus,
		227 Varanus_jobiensis,
		228 Varanus_komodoensis,
		229 Varanus_prasinus,
		230 Varanus_salvator,
		231 Varanus_exanthematicus,
		232 Tyto_alba,
		233 Morus_bassanus,
		234 Melanitta_fusca,
		235 Basiliscus_vittatus,
		236 Struthio_camelus,
		237 Puma_yagouaroundi,
		238 Papio_anubis,
		239 Papio_papio,
		240 Leopardus_colocolo,
		241 Leopardus_geoffroyi,
		242 Chrysocyon_brachyurus,
		243 Crocruta_crocruta,
		244 Vulpes_macrotis,
		245 Cystophora_cristata;
	TREE 'mammalST bestDates++++++' = ((160:63.6,119:63.6)'2_Monotremata':102.6,(((((((((34:15.899999999999999,(164:14.8,(87:8.3,86:8.3)781:6.5)773:1.1)'756_Cercopithecinae':3.8,(36:13.5,152:13.5)'793_Colobinae':6.2)'755_Cercopithecidae':14.7,(((56:11.5,122:11.5)815:6.5,138:18.0)'814_Hominidae':3.4,(64:4.0,65:4.0)822:17.4)813:13.0)754:16.6,(((4:19.1,(12:15.399999999999999,73:15.399999999999999)'831_Atelinae':3.7)827:2.9,33:22.0)'826_Cebidae1*':1.2,(18:20.2,(26:18.0,150:18.0)'880_Cebidae2*_Cebinae':2.2)855:3.0)825:27.8)753:30.7,161:81.7)752:2.8,((13:44.5,((48:7.1,49:7.1)904:15.899999999999999,74:23.0,173:23.0)'901_Lemuridae':21.5)896:28.3,129:72.8)888:11.7)'751_Primates':11.6,((((((((((((((27:2.9,28:2.9)1065:2.8,30:5.7)1064:2.9,29:8.6)'1063_Cephalorhynchus':0.1,(70:8.6,(71:3.7,72:3.7)1067:4.9)'1066_Lagenorhynchus*':0.1)1062:5.4,(40:10.2,(156:4.0,157:4.0)'1070_Stenella*':6.2,158:10.2,167:10.2)1069:3.9,(((51:7.6,146:7.6)1073:2.7,(54:4.3,55:4.3)'1074_Globicephala':6.0)1072:0.2,128:10.5)1071:3.6,57:14.1,69:14.1,117:14.1,118:14.1,154:14.1,159:14.1)'1060_Delphinidae':16.6,(39:10.8,107:10.8)'1076_Monodontidae':19.9)1056:8.6,66:39.300000000000004)1055:10.6,(97:31.6,98:31.6,99:31.6,100:31.6,101:31.6,102:31.6,162:31.6,180:31.6)'1079_Ziphiidae':18.3)1054:1.7,(67:21.5,68:21.5)'1082_Kogia':30.1)1052:0.6,(14:25.0,15:25.0)1088:27.2)1051:2.7,61:54.9)1050:28.5,((31:14.7,42:14.7)1109:11.1,149:25.8)'1108_Rhinocerotidae':57.6)931:1.2,(((((((((108:22.799999999999997,((((93:14.399999999999999,94:14.4)'1143_Martes':1.4,58:15.8)1142:1.1,45:16.9)1141:3.5,52:20.4)1140:2.4)'1127_Mustelinae':1.1,95:23.9)1126:0.2,(((81:5.5,83:5.5)1158:0.8,5:6.3,46:6.3)'1157_Lutrinae':15.3,(37:13.3,155:13.3)'1166_Mephitinae':8.3)1156:2.5,163:24.1)'1125_Mustelidae':5.5,((((143:2.6,144:2.6)'1176_Procyon':12.3,(110:5.2,111:5.2)'1178_Nasua':9.7)1175:0.2,17:15.1)'1174_Procyoninae':10.2,(16:15.200000000000001,139:15.2)'1180_Potosinae':10.1)'1173_Procyonidae':4.3)1124:7.9,3:37.5)1123:9.3,((115:24.1,(((((7:2.2,8:2.2)1188:2.0,11:4.2)1187:0.2,9:4.4)1186:4.9,10:9.3)'1185_Arctocephalus':0.2,((((113:3.2,137:3.2)1192:2.3,120:5.5)1191:1.0,50:6.5)1190:0.3,179:6.8)1189:2.7,19:9.5)'1184_Otariidae':14.6)1183:8.6,((((((131:3.4,134:3.4,135:3.4)1199:0.2,136:3.6)'1198_Phoca1*':0.1,59:3.7)1197:5.2,(132:4.2,133:4.2)'1201_Phoca2*':4.7)1196:9.6,47:18.5)1194:3.6,((((63:8.4,80:8.4)1205:0.1,(79:8.0,116:8.0)1206:0.5)1204:5.3,(103:3.3,104:3.3)'1207_Mirounga':10.5)1203:1.6,(106:12.9,105:12.9)'1208_Monachus':2.5)1202:6.7)'1193_Phocidae':10.6)1182:14.1)1122:2.9,((((171:2.3,172:2.3)1213:9.1,(60:11.2,96:11.2)1214:0.2,170:11.4)1211:15.4,165:26.8)'1210_Ursinae':8.8,2:35.6)'1209_Ursidae*':14.1)1121:6.8,((((((21:0.9,23:0.9)1220:0.5,20:1.4)1219:0.2,22:1.6)'1218_Canis':1.9,32:3.5,38:3.5,84:3.5)1217:2.9,114:6.4)1216:0.7,(((177:1.8,176:1.8)1229:5.0,169:6.8)1226:0.2,121:7.0)1225:0.1)'1215_Canidae':49.4)1120:6.9,((((((((((((((123:5.7,125:5.7)1251:0.2,124:5.9)1250:0.1,126:6.0)'1249_Panthera':0.1,168:6.1)1248:1.9,112:8.0)1247:2.7,85:10.7)1245:0.2,(25:7.6,145:7.6)'1255_Felinae2*':3.3)1244:0.1,(76:8.9,(75:5.8,77:5.8)'1261_Leopardus*':3.1)'1257_Felinae3*':2.1)1243:0.1,(24:9.0,78:9.0)'1262_Felinae4*':2.1)1242:3.6,((140:7.5,142:7.5)1271:2.5,141:10.0)'1269_Felinae5*_Prionailurus':4.7)1241:0.2,148:14.9)1240:1.9,1:16.8)'1239_Felidae':21.8,(62:24.1,127:24.1)'1274_Hyaeninae':14.5)1238:3.0,((53:19.5,(174:13.700000000000001,35:13.7)1311:5.8)'1298_Viverrinae':4.4,(6:22.5,109:22.5)1317:1.4)1297:17.7)1237:21.8)'1119_Carnivora':21.2)930:0.2,147:84.8)929:11.3)'7_Boreoeutheria':2.4000000000000004,((44:52.2,166:52.2)'1910_Sirenia':23.599999999999998,82:75.8)1908:22.7)'5_Eutheria':48.9,((((41:9.799999999999999,((((88:8.9,92:8.9)1986:0.1,((89:7.199999999999999,91:7.2)1992:1.3,90:8.5)1990:0.5)'1985_Macropus':0.2,178:9.2)1984:0.2,153:9.4)1982:0.4)1970:44.3,(175:36.8,130:36.8)2010:17.3)'1923_Diprotodontia':9.6,151:63.7)1921:18.8,43:82.5)'1918_Metatheria':64.9)4:18.8)1:10.0;

END;


Begin MESQUITE;
		MESQUITESCRIPTVERSION 2;
		TITLE AUTO;
		tell ProjectCoordinator;
		timeSaved 1353352586578;
		getEmployee #mesquite.minimal.ManageTaxa.ManageTaxa;
		tell It;
			setID 0 8626031715096963867;
		endTell;
		getWindow;
		tell It;
			suppress;
			setResourcesState false false 14;
			setPopoutState 400;
			setExplanationSize 0;
			setAnnotationSize 0;
			setFontIncAnnot 0;
			setFontIncExp 0;
			setSize 1811 977;
			setLocation 5 59;
			setFont SanSerif;
			setFontSize 10;
			getToolPalette;
			tell It;
			endTell;
			desuppress;
		endTell;
		getEmployee  #mesquite.minimal.ManageTaxa.ManageTaxa;
		tell It;
			showTaxa #8626031715096963867 #mesquite.lists.TaxonList.TaxonList;
			tell It;
				setTaxa #8626031715096963867;
				getWindow;
				tell It;
					newAssistant  #mesquite.lists.DefaultTaxaOrder.DefaultTaxaOrder;
					newAssistant  #mesquite.lists.TaxonListCurrPartition.TaxonListCurrPartition;
					setExplanationSize 30;
					setAnnotationSize 20;
					setFontIncAnnot 0;
					setFontIncExp 0;
					setSize 1797 910;
					setLocation 5 59;
					setFont SanSerif;
					setFontSize 10;
					getToolPalette;
					tell It;
						setTool mesquite.lists.TaxonList.TaxonListWindow.ibeam;
					endTell;
				endTell;
				showWindow;
				getEmployee #mesquite.lists.ColorTaxon.ColorTaxon;
				tell It;
					setColor Red;
					removeColor off;
				endTell;
				getEmployee #mesquite.lists.TaxonListAnnotPanel.TaxonListAnnotPanel;
				tell It;
					togglePanel off;
				endTell;
			endTell;
		endTell;
		getEmployee  #mesquite.trees.BasicTreeWindowCoord.BasicTreeWindowCoord;
		tell It;
			makeTreeWindow #8626031715096963867  #mesquite.trees.BasicTreeWindowMaker.BasicTreeWindowMaker;
			tell It;
				suppressEPCResponse;
				setTreeSource  #mesquite.trees.StoredTrees.StoredTrees;
				tell It;
					setTreeBlock 1;
					toggleUseWeights off;
				endTell;
				setAssignedID 1120.1330632315025.8453646030699686016;
				getTreeWindow;
				tell It;
					setExplanationSize 50;
					setAnnotationSize 20;
					setFontIncAnnot 0;
					setFontIncExp 0;
					setSize 1797 890;
					setLocation 5 59;
					setFont SanSerif;
					setFontSize 10;
					getToolPalette;
					tell It;
						setTool mesquite.trees.BasicTreeWindowMaker.BasicTreeWindow.zoom;
					endTell;
					setActive;
					getTreeDrawCoordinator #mesquite.trees.BasicTreeDrawCoordinator.BasicTreeDrawCoordinator;
				tell It;
					suppress;
					setTreeDrawer  #mesquite.trees.SquareTree.SquareTree;
					tell It;
						setNodeLocs #mesquite.trees.NodeLocsStandard.NodeLocsStandard;
						tell It;
							branchLengthsToggle off;
							toggleScale on;
							toggleBroadScale off;
							toggleCenter on;
							toggleEven on;
						endTell;
						setEdgeWidth 6;
						orientUp;
						setCornerMode Right_Angle  50;
					endTell;
					setBackground White;
					setBranchColor Black;
					showNodeNumbers off;
					showBranchColors on;
					labelBranchLengths on;
					centerBrLenLabels on;
					showBrLensUnspecified on;
					showBrLenLabelsOnTerminals on;
					setBrLenLabelColor 0 0 255;
					setNumBrLenDecimals 6;
					desuppress;
					getEmployee #mesquite.trees.BasicDrawTaxonNames.BasicDrawTaxonNames;
					tell It;
						setColor Black;
						toggleColorPartition on;
						toggleShadePartition off;
						toggleShowFootnotes on;
						toggleNodeLabels on;
						toggleCenterNodeNames off;
						toggleShowNames on;
						namesAngle ?;
					endTell;
				endTell;
					setTreeNumber 1;
					setTree '(((119:63.6,160:63.6)''2_Monotremata'':102.6,((43:82.5,(151:63.7,((130:36.8,175:36.8)2010:17.3,(41:9.799999999999999,(153:9.4,(178:9.2,((90:8.5,(91:7.2,89:7.199999999999999)1992:1.3)1990:0.5,(88:8.9,92:8.9)1986:0.1)''1985_Macropus'':0.2)1984:0.2)1982:0.4)1970:44.3)''1923_Diprotodontia'':9.6)1921:18.8)''1918_Metatheria'':64.9,((82:75.8,(44:52.2,166:52.2)''1910_Sirenia'':23.599999999999998)1908:22.7,((((((((62:4.2,127:4.2)''1274_Hyaeninae'':4.9,243:9.1):29.5,(1:16.8,((148:4.2,237:4.2):10.7,((141:10.0,(140:7.5,142:7.5)1271:2.5)''1269_Felinae5*_Prionailurus'':4.7,((78:9.0,24:9.0)''1262_Felinae4*'':2.1,(((75:5.8,77:5.8)''1261_Leopardus*'':3.1,(240:2.4,(241:0.9,76:0.9):1.5):6.5)''1257_Felinae3*'':2.1,((145:7.6,25:7.6)''1255_Felinae2*'':3.3,(85:10.7,(112:8.0,(168:6.1,(126:6.0,(124:5.9,(123:5.7,125:5.7)1251:0.2)1250:0.1)''1249_Panthera'':0.1)1248:1.9)1247:2.7)1245:0.2)1244:0.1)1243:0.1)1242:3.6)1241:0.2)1240:1.9)''1239_Felidae'':21.8)1238:3.0,((109:22.5,6:22.5)1317:1.4,((35:13.7,174:13.700000000000001)1311:5.8,53:19.5)''1298_Viverrinae'':4.4)1297:17.7)1237:21.8,(((121:7.0,(169:6.8,(244:4.3,176:4.3,177:4.3):2.5)1226:0.2)1225:0.1,(114:6.4,((32:1.8,242:1.8):2.7,38:3.5,84:3.5,(22:1.6,(20:1.4,(21:0.9,23:0.9)1220:0.5)1219:0.2)''1218_Canis'':1.9)1217:2.9)1216:0.7)''1215_Canidae'':49.4,((2:35.6,(165:26.8,(170:11.4,(60:11.2,96:11.2)1214:0.2,(171:2.3,172:2.3)1213:9.1)1211:15.4)''1210_Ursinae'':8.8)''1209_Ursidae*'':14.1,(((115:24.1,(19:9.5,(179:6.8,(50:6.5,(120:5.5,(113:3.2,137:3.2)1192:2.3)1191:1.0)1190:0.3)1189:2.7,(10:9.3,(9:4.4,(11:4.2,(7:2.2,8:2.2)1188:2.0)1187:0.2)1186:4.9)''1185_Arctocephalus'':0.2)''1184_Otariidae'':14.6)1183:8.6,(((105:12.9,106:12.9)''1208_Monachus'':2.5,((103:3.3,104:3.3)''1207_Mirounga'':10.5,((63:8.4,80:8.4)1205:0.1,(79:8.0,116:8.0)1206:0.5)1204:5.3)1203:1.6)1202:6.7,(47:19.0,(245:14.0,((132:4.2,133:4.2)''1201_Phoca2*'':4.7,(59:3.7,(136:3.6,(131:3.4,134:3.4,135:3.4)1199:0.2)''1198_Phoca1*'':0.1)1197:5.2)1196:5.1):5.0)1194:3.6)''1193_Phocidae'':10.6)1182:14.1,(3:37.5,(((139:15.2,16:15.200000000000001)''1180_Potosinae'':10.1,(17:15.1,((110:5.2,111:5.2)''1178_Nasua'':9.7,(143:2.6,144:2.6)''1176_Procyon'':12.3)1175:0.2)''1174_Procyoninae'':10.2)''1173_Procyonidae'':4.3,(163:24.1,((155:13.3,37:13.3)''1166_Mephitinae'':8.3,(46:6.3,5:6.3,(83:5.5,81:5.5)1158:0.8)''1157_Lutrinae'':15.3)1156:2.5,(95:23.9,((52:20.4,(45:16.9,(58:15.8,(94:14.4,93:14.399999999999999)''1143_Martes'':1.4)1142:1.1)1141:3.5)1140:2.4,108:22.799999999999997)''1127_Mustelinae'':1.1)1126:0.2)''1125_Mustelidae'':5.5)1124:7.9)1123:9.3)1122:2.9)1121:6.8)1120:6.9)''1119_Carnivora'':21.2,(((31:14.7,42:14.7)1109:11.1,149:25.8)''1108_Rhinocerotidae'':57.6,(61:54.9,((14:25.0,15:25.0)1088:27.2,((67:21.5,68:21.5)''1082_Kogia'':30.1,((97:31.6,98:31.6,99:31.6,100:31.6,101:31.6,102:31.6,162:31.6,180:31.6)''1079_Ziphiidae'':18.3,(66:39.300000000000004,((39:10.8,107:10.8)''1076_Monodontidae'':19.9,(57:14.1,69:14.1,117:14.1,118:14.1,154:14.1,159:14.1,(128:10.5,((51:7.6,146:7.6)1073:2.7,(54:4.3,55:4.3)''1074_Globicephala'':6.0)1072:0.2)1071:3.6,(40:10.2,158:10.2,167:10.2,(156:4.0,157:4.0)''1070_Stenella*'':6.2)1069:3.9,((29:8.6,(30:5.7,(27:2.9,28:2.9)1065:2.8)1064:2.9)''1063_Cephalorhynchus'':0.1,(70:8.6,(71:3.7,72:3.7)1067:4.9)''1066_Lagenorhynchus*'':0.1)1062:5.4)''1060_Delphinidae'':16.6)1056:8.6)1055:10.6)1054:1.7)1052:0.6)1051:2.7)1050:28.5)931:1.2)930:0.2,147:84.8)929:11.3,((129:72.8,(13:44.5,(74:23.0,173:23.0,(48:7.1,49:7.1)904:15.899999999999999)''901_Lemuridae'':21.5)896:28.3)888:11.7,(161:81.7,((((4:19.1,(73:15.399999999999999,12:15.399999999999999)''831_Atelinae'':3.7)827:2.9,33:22.0)''826_Cebidae1*'':1.2,((26:18.0,150:18.0)''880_Cebidae2*_Cebinae'':2.2,18:20.2)855:3.0)825:27.8,(((138:18.0,(56:11.5,122:11.5)815:6.5)''814_Hominidae'':3.4,(64:4.0,65:4.0)822:17.4)813:13.0,((36:13.5,152:13.5)''793_Colobinae'':6.2,(34:15.899999999999999,((164:4.1,(239:1.2,238:1.2):2.9):10.7,(86:8.3,87:8.3)781:6.5)773:1.1)''756_Cercopithecinae'':3.8)''755_Cercopithecidae'':14.7)754:16.6)753:30.7)752:2.8)''751_Primates'':11.6)''7_Boreoeutheria'':2.4000000000000004)''5_Eutheria'':48.9)4:18.8)1:162.2,(((236:134.0,(((182:28.1,(234:20.2,183:20.2):7.9):82.9,(192:44.6,191:44.6):66.4):15.0,((232:98.0,196:98.0):14.0,((181:84.0,190:84.0):11.0,(184:95.0,(193:95.0,(197:87.0,(195:82.0,(233:75.0,194:75.0):7.0):5.0):8.0):0.0):0.0):17.0):14.0):8.0):109.3,((185:68.0,(186:11.61,189:11.61):56.39):33.0,(188:28.0,187:28.0):73.0):142.3):53.4,(213:187.3,(207:181.8,((212:15.5,220:15.5):156.3,((215:154.0,((226:145.7,(231:145.7,223:145.7):0.0):0.0,((228:120.5,225:120.5):0.0,((229:112.0,227:112.0):8.5,(224:120.5,230:120.5):0.0):0.0):25.2):8.3):10.7,((217:74.5,((235:14.3,199:14.3):60.2,(211:23.1,(216:23.1,((210:14.3,(209:9.7,208:9.7):4.6):8.8,(198:14.3,206:14.3):8.8):0.0):0.0):51.4):0.0):75.6,(((221:12.8,222:12.8):77.2,(214:71.0,(218:28.0,219:28.0):43.0):19.0):19.3,(205:50.6,((202:10.6,(203:5.3,204:5.3):5.3):37.0,(200:10.6,201:10.6):37.0):3.0):58.7):40.8):14.6):7.1):10.0):5.5):109.4):31.7);';
					setDrawingSizeMode 0;
					toggleLegendFloat on;
					scale 0;
					toggleTextOnTree off;
					showWindow;
				endTell;
				desuppressEPCResponse;
				getEmployee #mesquite.trees.ColorBranches.ColorBranches;
				tell It;
					setColor Red;
					removeColor off;
				endTell;
				getEmployee #mesquite.ornamental.BranchNotes.BranchNotes;
				tell It;
					setAlwaysOn off;
				endTell;
				getEmployee #mesquite.ornamental.ColorTreeByPartition.ColorTreeByPartition;
				tell It;
					colorByPartition off;
				endTell;
				getEmployee #mesquite.ornamental.DrawTreeAssocDoubles.DrawTreeAssocDoubles;
				tell It;
					setOn on;
					setDigits 4;
					writeAsPercentage off;
					toggleCentred on;
					toggleHorizontal on;
					toggleWhiteEdges on;
					setFontSize 10;
					setOffset 0  0;
				endTell;
				getEmployee #mesquite.ornamental.DrawTreeAssocStrings.DrawTreeAssocStrings;
				tell It;
					setOn on;
					toggleCentred on;
					toggleHorizontal on;
					setFontSize 10;
					setOffset 0  0;
				endTell;
				getEmployee #mesquite.trees.TreeInfoValues.TreeInfoValues;
				tell It;
					panelOpen false;
				endTell;
			endTell;
		endTell;
		endTell;
end;
