# Supplementary material for: Forearm Posture and Mobility in Quadrupedal Dinosaurs
Source: PLoS One. 2013 Sep 18;8(9):e74842. doi: 10.1371/journal.pone.0074842 (PMC3776758; doi:10.1371/journal.pone.0074842)
Supplement: File S3 — Results of additional bootstrap analyses discussed in text. F-scores and significant differences (*) between terrestrial taxa based on radial head morphology based on the partial Procrustes distances in IMP with a Bonferroni-corrected p-value. Blank spaces represent comparisons that were made during previous analyses. (XLSX) [file pone.0074842.s007.xlsx]

## Sheet: Sheet1
F-score: Terrestrial taxa
	Sprawling	Parasagittal	Ceratopsia	Thyreophora	Ornithopoda	Sauropodomorpha	Theropoda
Sprawling	XX
Parasagittal	46.14*	XX
Ceratopsia	4.84	27.8*	XX
Thyreophora	3.78	3.83	3.56	XX
Ornithopoda	3.92	5.78	4.43	1.25	XX
Sauropodomorpha	51.85*	42.02*	21.62*	9.03*	15.86*	XX
Theropoda	0.91	11.69*	0.86	1.17	0.92	11.51*	XX
p < 0.002
p-values: Terrestrial taxa
	Sprawling	Parasagittal	Ceratopsia	Thyreophora	Ornithopoda	Sauropodomorpha	Theropoda
Sprawling	XX
Parasagittal	0.0004	XX
Ceratopsia	0.0072	0.0004	XX
Thyreophora	0.0212	0.0224	0.0272	XX
Ornithopoda	0.0132	0.0028	0.0244	0.2932	XX
Sauropodomorpha	0.0004	0.0004	0.0004	0.0012	0.0004	XX
Theropoda	0.4036	0.0004	0.4172	0.3172	0.3936	0.0004	XX
Distance between means: Terrestrial taxa
	Sprawling	Parasagittal	Ceratopsia	Thyreophora	Ornithopoda	Sauropodomorpha	Theropoda
Sprawling	XX
Parasagittal	0.0914	XX
Ceratopsia	0.0696	0.1441	XX
Thyreophora	0.0651	0.0596	0.1072	XX
Ornithopoda	0.0525	0.0501	0.1063	0.06	XX
Sauropodomorpha	0.2354	0.1687	0.2906	0.1978	0.2062	XX
Theropoda	0.0352	0.1	0.0662	0.0823	0.0564	0.249	XX
F-scores: Extant taxa
	Monotremata	Marsupialia	Eutheria	Squamata	Crocodilia	Cetacea	Pinnipedia & Sirenia	Aves
Monotremata	XX
Marsupialia	3.08	XX
Eutheria	4.63	10.63*	XX
Squamata	4.42	30.77*	28.31*	XX
Crocodilia	2.62	34.95*	13.65*	2.67	XX
Cetacea	15.83	81.48*	362.83*	321.59*	101.19*	XX
Pinnipedia & Sirenia	4.39	6.9*	9.25*	30.48*	26.79*	222.45*	XX
Aves	1.77	1.73	10.28*	23.84*	14.03*	82.76*	3.66	XX
p < 0.0017857
p-values: Extant taxa
	Monotremata	Marsupialia	Eutheria	Squamata	Crocodilia	Cetacea	Pinnipedia & Sirenia	Aves
Monotremata	XX
Marsupialia	0.0728	XX
Eutheria	0.012	0.0004	XX
Squamata	0.0304	0.0004	0.0004	XX
Crocodilia	0.1192	0.0004	0.0004	0.0416	XX
Cetacea	0.0028	0.0004	0.0004	0.0004	0.0004	XX
Pinnipedia & Sirenia	0.0308	0.0004	0.0004	0.0004	0.0004	0.0004	XX
Aves	0.1576	0.162	0.0004	0.0004	0.0004	0.0004	0.0196	XX
Distance between means: Extant taxa
	Monotremata	Marsupialia	Eutheria	Squamata	Crocodilia	Cetacea	Pinnipedia & Sirenia	Aves
Monotremata	XX
Marsupialia	0.1075	XX
Eutheria	0.115	0.0705	XX
Squamata	0.1212	0.1275	0.075	XX
Crocodilia	0.1348	0.1658	0.1211	0.0543	XX
Cetacea	0.2181	0.197	0.2588	0.2979	0.3203	XX
Pinnipedia & Sirenia	0.0982	0.0483	0.0426	0.0872	0.1301	0.2251	XX
Aves	0.0998	0.0384	0.0641	0.1145	0.1559	0.2035	0.0396	XX
F-score: Terrestrial taxa, marsupials and eutherians split
	Sprawling	Marsupialia	Eutheria	Ceratopsia	Thyreophora	Ornithopoda	Sauropodomorpha	Theropoda
Sprawling	XX
Marsupialia	35.67*	XX
Eutheria	40.21*	10.63*	XX
Ceratopsia		26.38*	24.68*	XX
Thyreophora		11.52*	2.87		XX
Ornithopoda		6.29	5.22			XX
Sauropodomorpha		9.91	42.79*				XX
Theropoda		7.81*	10.38*					XX
p < 0.0017857
p-value: Terrestrial taxa, marsupials and eutherians split
	Sprawling	Marsupialia	Eutheria	Ceratopsia	Thyreophora	Ornithopoda	Sauropodomorpha	Theropoda
Sprawling	XX
Marsupialia	0.0004	XX
Eutheria	0.0004	0.0004	XX
Ceratopsia		0.0004	0.0004	XX
Thyreophora		0.0004	0.0388		XX
Ornithopoda		0.0084	0.0044			XX
Sauropodomorpha		0.0004	0.0004				XX
Theropoda		0.0024	0.0004					XX
Distance between means: Terrestrial taxa, marsupials and eutherians split
	Sprawling	Marsupialia	Eutheria	Ceratopsia	Thyreophora	Ornithopoda	Sauropodomorpha	Theropoda
Sprawling	XX
Marsupialia	0.1389	XX
Eutheria	0.0872	0.0705	XX
Ceratopsia		0.1955	0.1379	XX
Thyreophora		0.1181	0.0522		XX
Ornithopoda		0.0929	0.0487			XX
Sauropodomorpha		0.1407	0.1739				XX
Theropoda		0.1443	0.0963					XX
F-score: Extant taxa, chameleons split
	Monotremata	Marsupialia	Eutheria	Non-chameleonid squamates	Chameleonids	Crocodilia	Cetacea	Pinnipedia & Sirenia	Aves
Monotremata	XX
Marsupialia		XX
Eutheria			XX
Non-chameleonid squamates	6.44	48.33*	36.93*	XX
Chameleonids	0.99	2.55	2.28	11.63*	XX
Crocodilia				2.57	9.58	XX
Cetacea				367.7*	53.08*		XX
Pinnipedia & Sirenia				48.66*	0.5			XX
Aves				33.8*	0.92				XX
p < 0.0011
p-value: Extant taxa, chameleons split
	Monotremata	Marsupialia	Eutheria	Non-chameleonid squamates	Chameleonids	Crocodilia	Cetacea	Pinnipedia & Sirenia	Aves
Monotremata	XX
Marsupialia		XX
Eutheria			XX
Non-chameleonid squamates	0.0208	0.0004	0.0004	XX
Chameleonids	0.3792	0.0944	0.0788	0.0004	XX
Crocodilia				0.034	0.0068	XX
Cetacea				0.0004	0.0004		XX
Pinnipedia & Sirenia				0.0004	0.7048			XX
Aves				0.0004	0.4028				XX
Distance between means: Extant taxa, pronators split
	Monotremata	Marsupialia	Eutheria	Non-chameleonid squamates	Chameleonids	Crocodilia	Cetacea	Pinnipedia & Sirenia	Aves
Monotremata	XX
Marsupialia		XX
Eutheria			XX
Non-chameleonid squamates	0.1334	0.144	0.0895	XX
Chameleonids	0.0903	0.0512	0.0461	0.099	XX
Crocodilia				0.0462	0.1222	XX
Cetacea				0.3135	0.2241		XX
Pinnipedia & Sirenia				0.1038	0.0181			XX
Aves				0.1311	0.0397				XX
F-score: Terrestrial taxa, parasagittals split
	Sprawling	Chamaeleonidae	Theria	Ceratopsia	Thyreophora	Ornithopoda	Sauropodomorpha	Theropoda
Sprawling	XX
Chamaeleonidae	8.12*	XX
Theria	46.38*	1.88	XX
Ceratopsia		8.03	27.85*	XX
Thyreophora		2.67	3.79		XX
Ornithopoda		1.09	5.89			XX
Sauropodomorpha		6.28	11.73*				XX
Theropoda		1.91	42.28*					XX
p < 0.0017857
p-values: Terrestrial taxa, pronators split
	Sprawling	Chamaeleonidae	Theria	Ceratopsia	Thyreophora	Ornithopoda	Sauropodomorpha	Theropoda
Sprawling	XX
Chamaeleonidae	0.0004	XX
Theria	0.0004	0.1364	XX
Ceratopsia		0.0004	0.004	XX
Thyreophora		0.0256	0.0664		XX
Ornithopoda		0.004	0.3236			XX
Sauropodomorpha		0.0004	0.0028				XX
Theropoda		0.0004	0.1536					XX
Distance between means: Terrestrial taxa, pronators split
	Sprawling	Chamaeleonidae	Theria	Ceratopsia	Thyreophora	Ornithopoda	Sauropodomorpha	Theropoda
Sprawling	XX
Chamaeleonidae	0.0932	XX
Theria	0.0917	0.0411	XX
Ceratopsia		0.1439	0.154	XX
Thyreophora		0.059	0.0813		XX
Ornithopoda		0.0507	0.0548			XX
Sauropodomorpha		0.1694	0.1604				XX
Theropoda		0.1003	0.1025					XX
